# Supplementary material for: N-(3-Chloro­benzo­yl)-3-nitro­benzene­sulfonamide
Source: Acta Crystallogr Sect E Struct Rep Online. 2011 Dec 23;68(Pt 1):o244. doi: 10.1107/S1600536811054857 (PMC3254575; doi:10.1107/S1600536811054857)
Supplement: Supplementary file 2 [file e-68-0o244-Isup2.hkl]

# 
# h,k,l, Fc-squared, Fo-squared, sigma(Fo-squared) and status flag 
# 
data_I
_shelx_title ' DAS66 P21/C' 
_shelx_refln_list_code          4 
_shelx_F_calc_maximum      181.96 
_exptl_crystal_F_000       696.00 
_reflns_d_resolution_high  0.8001 
 
loop_ 
 _symmetry_equiv_pos_as_xyz 
 'x, y, z' 
 '-x, y+1/2, -z+1/2' 
 '-x, -y, -z' 
 'x, -y-1/2, z-1/2' 
 
_cell_length_a    11.8910 
_cell_length_b     5.0577 
_cell_length_c    23.4880 
_cell_angle_alpha  90.000 
_cell_angle_beta   90.430 
_cell_angle_gamma  90.000 
 
_shelx_F_squared_multiplier     1.000 
 
loop_ 
 _refln_index_h 
 _refln_index_k 
 _refln_index_l 
 _refln_F_squared_calc 
 _refln_F_squared_meas 
 _refln_F_squared_sigma 
 _refln_observed_status 
   2   0   0    12746.09    13075.78     86.24 o 
   3   0   0        8.87        5.05      2.83 o 
   4   0   0      478.10      518.45      6.87 o 
   5   0   0      937.72      943.12     10.14 o 
   6   0   0     2476.42     2460.78     17.39 o 
   7   0   0      474.46      503.94      9.47 o 
   8   0   0       59.63       68.01      5.94 o 
   9   0   0       35.17       27.66      6.68 o 
  10   0   0       24.34       24.21      6.98 o 
  11   0   0       61.62       38.37      7.56 o 
  12   0   0       85.66       78.60      8.95 o 
  13   0   0      218.16      239.32     12.03 o 
  14   0   0       26.38       43.54      9.68 o 
   1   1   0      378.70      380.04      4.40 o 
   2   1   0     3445.78     3415.01     14.38 o 
   3   1   0      318.03      356.26      5.41 o 
   4   1   0     2325.73     2192.58      7.61 o 
   5   1   0     1731.39     1746.74     17.56 o 
   6   1   0        7.93       12.17      4.19 o 
   7   1   0       91.38       78.91      4.04 o 
   8   1   0      279.83      297.49      6.31 o 
   9   1   0      283.01      297.99      6.73 o 
  10   1   0     1376.00     1375.04     16.65 o 
  11   1   0      358.36      405.36      8.71 o 
  12   1   0      236.39      267.28      8.14 o 
  13   1   0       30.35       26.41      5.98 o 
  14   1   0       11.22        6.53      6.46 o 
   0   2   0       19.16       46.80      2.02 o 
   1   2   0     2941.14     2783.99     20.11 o 
   2   2   0     3067.04     3070.25     15.48 o 
   3   2   0      679.02      725.43      6.46 o 
   4   2   0       38.01       45.08      3.20 o 
   5   2   0     1459.97     1503.51     25.95 o 
   6   2   0     1453.73     1478.01     10.34 o 
   7   2   0       53.22       47.93      3.82 o 
   8   2   0        0.29        1.80      5.08 o 
   9   2   0       60.45       77.16      6.82 o 
  10   2   0        0.57       -1.81      6.13 o 
  11   2   0      111.39       94.23      8.07 o 
  12   2   0       66.23       83.10     13.86 o 
  13   2   0       34.22       58.45     22.99 o 
  14   2   0        2.55       29.83     12.44 o 
   1   3   0     1042.85     1119.83     14.41 o 
   2   3   0       10.94        7.73      2.29 o 
   3   3   0      150.88      152.06      5.93 o 
   4   3   0      301.02      261.87      6.18 o 
   5   3   0      307.82      261.31      6.42 o 
   6   3   0      340.13      316.63      5.01 o 
   7   3   0      156.70      148.55      5.29 o 
   8   3   0       39.75       31.79      4.37 o 
   9   3   0       12.76        8.98      4.49 o 
  10   3   0       74.46       79.82      6.01 o 
  11   3   0      285.13      256.90     13.96 o 
  12   3   0       14.55       19.45      5.66 o 
  13   3   0        4.08        6.81      9.03 o 
   0   4   0      255.11      228.86     10.36 o 
   1   4   0       89.09       87.36      8.16 o 
   2   4   0       34.24       30.72      4.14 o 
   3   4   0      101.96      122.05      5.09 o 
   4   4   0       80.65       80.71      7.03 o 
   5   4   0      312.57      313.43     10.99 o 
   6   4   0      299.88      266.11      9.49 o 
   7   4   0       70.45       84.72      9.45 o 
   8   4   0       10.32        0.97      8.06 o 
   9   4   0        5.66       -0.02      8.40 o 
  10   4   0       10.41       12.21      8.65 o 
  11   4   0       10.66       11.74      9.31 o 
   1   5   0       13.89       30.03      8.12 o 
   2   5   0        2.50       14.73      6.43 o 
   3   5   0       62.05       53.47      6.07 o 
   4   5   0       25.69       33.62      6.13 o 
   5   5   0       30.25       48.53     13.39 o 
   6   5   0      102.95       91.04      9.58 o 
   7   5   0       97.84      107.24     10.00 o 
   8   5   0       11.13       10.44      8.71 o 
   9   5   0        0.03       -5.79      8.35 o 
   0   6   0        0.13       -8.14     10.03 o 
   1   6   0        3.77       13.09     10.19 o 
   2   6   0        4.80       11.53      9.37 o 
   3   6   0      106.88      149.00     12.20 o 
   4   6   0       81.59      127.87     12.25 o 
 -14   1   1       41.76       52.92      6.97 o 
 -13   1   1       75.74       55.40      6.43 o 
 -12   1   1        5.68        7.65      5.37 o 
 -11   1   1      858.84      846.70     11.47 o 
 -10   1   1      370.37      429.14      8.58 o 
  -9   1   1      735.86      746.11     43.71 o 
  -8   1   1      277.42      284.62      6.05 o 
  -7   1   1      125.75      121.25      4.41 o 
  -6   1   1      350.20      335.72      5.93 o 
  -5   1   1     1359.03     1560.32     12.31 o 
  -4   1   1       53.03       68.52      1.99 o 
  -3   1   1     1748.00     1781.12     22.86 o 
  -2   1   1      329.38      386.11      2.72 o 
  -1   1   1      404.88      363.10      3.09 o 
   0   1   1       14.44       18.77      1.40 o 
   1   1   1     4431.15     4466.08     16.90 o 
   2   1   1      201.83      171.66      2.70 o 
   3   1   1      634.66      597.47      4.96 o 
   4   1   1       91.52      111.23      1.88 o 
   5   1   1      790.51      797.63     30.12 o 
   6   1   1      738.47      805.91      7.61 o 
   7   1   1      334.32      369.99      9.45 o 
   8   1   1      138.94      128.56      4.91 o 
   9   1   1      151.86      155.34      8.07 o 
  10   1   1       86.19       87.07      5.61 o 
  11   1   1        2.75       17.04      5.35 o 
  12   1   1      571.63      654.22     10.96 o 
  13   1   1       13.17        7.65      5.63 o 
  14   1   1       20.64        4.94      6.45 o 
 -14   2   1        1.85       -7.90      9.45 o 
 -13   2   1      100.95      102.06     16.96 o 
 -12   2   1       35.06       72.90     12.20 o 
 -11   2   1        0.76       15.56      5.38 o 
 -10   2   1       43.78       44.05      5.22 o 
  -9   2   1      577.08      543.31     10.00 o 
  -8   2   1      243.52      244.24      6.48 o 
  -7   2   1      316.78      329.82      6.17 o 
  -6   2   1     1859.97     1912.56     11.74 o 
  -5   2   1      557.20      598.22      4.61 o 
  -4   2   1     1430.96     1517.91      7.95 o 
  -3   2   1      874.85      842.64      9.36 o 
  -2   2   1     1186.33     1210.11      5.74 o 
  -1   2   1       92.31       95.46      1.77 o 
   0   2   1     2361.82     2388.91     21.81 o 
   1   2   1      416.40      423.24      3.64 o 
   2   2   1       14.56       25.76      1.57 o 
   3   2   1       24.33       45.97      2.40 o 
   4   2   1      441.07      410.46      7.02 o 
   5   2   1      177.00      217.80      4.98 o 
   6   2   1      180.89      166.07      4.29 o 
   7   2   1       59.35       59.19      3.75 o 
   8   2   1      117.82      105.32     11.03 o 
   9   2   1      333.31      372.49      7.31 o 
  10   2   1        0.07        9.01      4.52 o 
  11   2   1        7.71        8.84      4.87 o 
  12   2   1       15.63       21.12      5.80 o 
  13   2   1       45.02       56.14      9.55 o 
  14   2   1        0.01       18.66     35.32 o 
 -13   3   1       16.31       37.52      9.71 o 
 -12   3   1        5.16        8.04      8.60 o 
 -11   3   1       52.85       63.61      9.81 o 
 -10   3   1      119.19       99.36      9.43 o 
  -9   3   1        5.91        1.48      4.18 o 
  -8   3   1      197.52      198.32      5.99 o 
  -7   3   1      298.45      291.94      6.39 o 
  -6   3   1      460.22      441.38      7.79 o 
  -5   3   1       62.17       57.85      3.04 o 
  -4   3   1       16.08       16.92      6.11 o 
  -3   3   1      397.64      394.93      6.03 o 
  -2   3   1      518.60      491.66     10.63 o 
  -1   3   1     2273.18     2193.88     10.02 o 
   0   3   1      826.22      853.10      6.42 o 
   1   3   1      670.99      693.12      5.44 o 
   2   3   1        3.17        4.02      2.23 o 
   3   3   1        5.03        4.78      2.62 o 
   4   3   1      651.38      655.85      6.80 o 
   5   3   1       46.20       39.11      4.14 o 
   6   3   1       21.45       22.10      4.05 o 
   7   3   1       84.03       76.51      3.62 o 
   8   3   1       52.37       44.88      4.48 o 
   9   3   1       46.78       44.66      4.96 o 
  10   3   1      490.22      478.58     14.25 o 
  11   3   1      204.64      194.68      7.49 o 
  12   3   1        0.59       -1.64     14.14 o 
  13   3   1       26.12       39.61      6.56 o 
 -11   4   1       15.14       29.00      9.65 o 
 -10   4   1        8.04       10.65      9.07 o 
  -9   4   1      174.45      153.59     11.48 o 
  -8   4   1        4.71       -7.59      7.75 o 
  -7   4   1        6.59       23.28      8.25 o 
  -6   4   1      341.28      346.85     14.29 o 
  -5   4   1      688.24      697.84     18.46 o 
  -4   4   1      127.06      136.76      6.15 o 
  -3   4   1      953.02      917.53     17.35 o 
  -2   4   1       44.27       46.04      4.30 o 
  -1   4   1      541.70      546.87      9.57 o 
   0   4   1      982.62      977.60     31.71 o 
   1   4   1      869.88      857.98     11.47 o 
   2   4   1      122.05      110.36      6.76 o 
   3   4   1      860.25      836.65     11.48 o 
   4   4   1       66.38       74.51      6.75 o 
   5   4   1      544.02      522.39      9.76 o 
   6   4   1       62.21       69.69     11.01 o 
   7   4   1        4.01        6.86      7.26 o 
   8   4   1       70.71       64.24      8.75 o 
   9   4   1      225.12      212.80     12.45 o 
  10   4   1        9.72       24.74      9.17 o 
  11   4   1        3.38       13.54      9.61 o 
  -9   5   1       64.67       61.49     10.09 o 
  -8   5   1      150.12      154.74     11.65 o 
  -7   5   1       47.32       61.90      9.52 o 
  -6   5   1        6.00       11.84      8.07 o 
  -5   5   1      271.10      254.88      8.60 o 
  -4   5   1      188.82      200.46     10.78 o 
  -3   5   1        0.31        3.48      4.57 o 
  -2   5   1      779.15      843.21     13.07 o 
  -1   5   1      694.26      738.66     12.40 o 
   0   5   1       71.63       75.48     10.07 o 
   1   5   1       82.74       84.28     12.76 o 
   2   5   1      195.48      162.75     11.43 o 
   3   5   1       98.13      109.91      6.99 o 
   4   5   1      342.97      342.03     21.22 o 
   5   5   1      557.99      574.37     38.59 o 
   6   5   1       20.08       18.96      8.61 o 
   7   5   1        0.16       16.62      7.22 o 
   8   5   1       14.43       24.96      8.74 o 
   9   5   1        0.01       -8.57      8.57 o 
  -4   6   1        4.82       22.95      9.91 o 
  -3   6   1        7.13        7.57      9.22 o 
  -1   6   1        8.52       10.05      6.83 o 
   0   6   1       47.24       52.02     16.19 o 
   1   6   1        0.01        6.32      9.47 o 
   2   6   1       13.61       33.98     10.02 o 
   3   6   1        8.96       71.43     11.24 o 
   4   6   1        0.56       29.27     10.78 o 
 -14   0   2       31.27       20.38      9.12 o 
 -13   0   2      360.38      395.08     13.62 o 
 -12   0   2      458.67      524.99     14.02 o 
 -11   0   2       17.77       22.67      7.46 o 
 -10   0   2     2178.19     2094.83     22.85 o 
  -9   0   2      272.57      249.75      9.28 o 
  -8   0   2      134.17      121.74      4.32 o 
  -7   0   2        0.06       -0.01      4.38 o 
  -6   0   2     2003.41     1949.39     15.62 o 
  -5   0   2     2635.39     2744.74     16.63 o 
  -4   0   2     1946.04     1861.69     12.32 o 
  -3   0   2     4665.42     4603.80     16.47 o 
  -2   0   2    21285.36    21761.23    118.55 o 
  -1   0   2       23.43       16.41      1.63 o 
   2   0   2     2102.30     2187.85     10.70 o 
   3   0   2    19900.60    20140.57     37.28 o 
   4   0   2     1694.39     1580.15     11.40 o 
   5   0   2     2822.04     2956.90     17.34 o 
   6   0   2       58.01       60.25      4.73 o 
   7   0   2      460.49      480.32      9.31 o 
   8   0   2     1297.01     1258.97     15.43 o 
   9   0   2     5000.08     5076.54     31.50 o 
  10   0   2      293.51      289.46     10.36 o 
  11   0   2      101.56       87.84      8.48 o 
  12   0   2        5.47       -5.90      7.15 o 
  13   0   2       28.33       16.72      8.04 o 
  14   0   2        1.65        0.42      8.68 o 
 -14   1   2       59.84       79.85      8.03 o 
 -13   1   2        4.44       19.53      6.12 o 
 -12   1   2       29.36       25.33      7.18 o 
 -11   1   2       19.40       33.15      5.62 o 
 -10   1   2      318.08      309.05     20.97 o 
  -9   1   2      314.03      319.16      6.91 o 
  -8   1   2     1482.18     1470.08     15.57 o 
  -7   1   2     2809.75     2719.84     16.64 o 
  -6   1   2     2109.01     2224.85     19.30 o 
  -5   1   2        5.55        6.05      1.69 o 
  -4   1   2      422.16      428.57      3.58 o 
  -3   1   2     6574.18     6445.40     21.30 o 
  -2   1   2     4038.98     3864.71      6.46 o 
  -1   1   2     6335.82     6152.16     19.57 o 
   0   1   2      578.82      563.65      2.99 o 
   1   1   2     3812.69     3919.57     10.46 o 
   2   1   2      488.25      504.42      3.91 o 
   3   1   2      336.49      356.07      4.05 o 
   4   1   2       76.96       47.76      2.73 o 
   5   1   2      832.51      762.90      9.28 o 
   6   1   2      533.69      589.18      7.92 o 
   7   1   2      425.30      388.73      8.42 o 
   8   1   2      756.14      760.18      8.79 o 
   9   1   2      122.14      108.11      5.19 o 
  10   1   2       59.79       44.71      5.08 o 
  11   1   2      182.53      190.97      7.06 o 
  12   1   2      256.42      275.79     13.10 o 
  13   1   2      124.63      145.60     13.10 o 
  14   1   2      184.70      172.63      8.37 o 
 -14   2   2        0.65       10.61      9.09 o 
 -13   2   2       64.89       64.84      7.40 o 
 -12   2   2      191.85      167.17     16.83 o 
 -11   2   2       14.34        6.65      5.20 o 
 -10   2   2        4.55       12.41      5.14 o 
  -9   2   2       30.21       41.24      5.00 o 
  -8   2   2        1.76        0.61      3.78 o 
  -7   2   2       12.89       12.62      3.59 o 
  -6   2   2       10.13       15.31      1.76 o 
  -5   2   2      494.83      546.13      4.58 o 
  -4   2   2      776.15      757.73      4.63 o 
  -3   2   2       36.59       66.71      2.32 o 
  -2   2   2      139.42      146.00      2.66 o 
  -1   2   2      662.49      661.61      5.80 o 
   0   2   2       11.02       22.60      1.72 o 
   1   2   2      824.73      851.69      9.57 o 
   2   2   2     1581.03     1439.93     23.72 o 
   3   2   2     1480.66     1425.84     23.31 o 
   4   2   2     3486.76     3621.00     29.24 o 
   5   2   2       55.79       84.33      5.20 o 
   6   2   2      532.96      524.49      9.02 o 
   7   2   2       91.27       88.35      4.01 o 
   8   2   2      213.73      203.14     15.35 o 
   9   2   2     1172.66     1135.66     21.71 o 
  10   2   2      271.86      267.41      7.83 o 
  11   2   2       40.31       23.66      5.16 o 
  12   2   2        5.49        7.92      6.07 o 
  13   2   2        2.85       10.87      6.34 o 
  14   2   2       65.53       67.53     10.96 o 
 -13   3   2       24.33       21.69      8.86 o 
 -12   3   2        6.68        0.26      7.75 o 
 -11   3   2        0.48        2.98      7.83 o 
 -10   3   2        2.84       12.02      7.79 o 
  -9   3   2       35.16       31.34      7.66 o 
  -8   3   2      838.65      784.37     16.47 o 
  -7   3   2       19.56       21.20      7.27 o 
  -6   3   2       28.26       34.69      6.28 o 
  -5   3   2       92.00       88.47      3.55 o 
  -4   3   2       68.66       56.24      3.40 o 
  -3   3   2      181.49      183.40      3.50 o 
  -2   3   2     1655.64     1630.15     20.16 o 
  -1   3   2      588.50      508.66      4.85 o 
   0   3   2      129.02      129.52      3.57 o 
   1   3   2      292.94      326.94      4.29 o 
   2   3   2        0.83        5.67      2.62 o 
   3   3   2        1.32       -0.08      2.72 o 
   4   3   2      577.37      592.46     11.66 o 
   5   3   2      236.71      249.12      4.99 o 
   6   3   2       77.21       72.69      7.47 o 
   7   3   2       26.81       32.04      7.09 o 
   8   3   2       72.42       74.11      4.92 o 
   9   3   2       94.95       85.61      5.39 o 
  10   3   2       25.18       40.85      7.78 o 
  11   3   2       28.77       43.68      7.47 o 
  12   3   2        0.41       10.51      8.82 o 
  13   3   2       56.53       47.39      9.39 o 
 -11   4   2       24.91       21.86      9.36 o 
 -10   4   2       13.69       16.05      8.88 o 
  -9   4   2        2.28       11.38      8.58 o 
  -8   4   2        0.45       -7.41      7.41 o 
  -7   4   2        0.20        2.99      7.38 o 
  -6   4   2       37.40       31.28      7.71 o 
  -5   4   2       60.38       85.13      5.76 o 
  -4   4   2        0.76       11.86      3.96 o 
  -3   4   2      161.70      165.94      5.46 o 
  -2   4   2      238.57      231.54      5.88 o 
  -1   4   2       33.79       34.10      5.19 o 
   0   4   2      162.62      182.99     13.20 o 
   1   4   2       20.16       18.35      9.06 o 
   2   4   2      148.76      144.68      6.24 o 
   3   4   2     1267.20     1264.79     13.64 o 
   4   4   2      718.71      722.74     16.22 o 
   5   4   2       87.37      102.01      6.26 o 
   6   4   2       12.86       15.70      4.95 o 
   7   4   2       45.42       38.63      5.52 o 
   8   4   2       17.49       16.76      7.87 o 
   9   4   2        5.16        6.24      8.79 o 
  10   4   2       71.58       55.91     10.14 o 
  11   4   2       16.11       14.36      9.96 o 
  -8   5   2        4.61       35.87      9.22 o 
  -7   5   2       23.69       44.80      9.03 o 
  -6   5   2      111.00       94.27      9.43 o 
  -5   5   2       23.63       22.56      5.88 o 
  -4   5   2      112.36      106.03      6.95 o 
  -3   5   2        0.40        5.56      5.30 o 
  -2   5   2      107.52      110.32      7.31 o 
  -1   5   2      112.32      116.22     18.98 o 
   0   5   2        0.93       -4.53      5.89 o 
   1   5   2        1.96       -6.54      8.42 o 
   2   5   2      360.58      392.56     14.02 o 
   3   5   2      426.45      483.46     10.39 o 
   4   5   2      180.27      186.61      7.69 o 
   5   5   2       47.01       35.67      6.03 o 
   6   5   2      146.26      118.71      9.61 o 
   7   5   2       26.37       33.96      8.77 o 
   8   5   2        2.70        7.37      8.03 o 
   9   5   2       19.91        0.87      8.61 o 
  -4   6   2       53.65       18.46      9.39 o 
  -3   6   2       35.40        7.31      9.99 o 
  -2   6   2        4.52        1.06      6.47 o 
  -1   6   2      125.96      131.03     17.11 o 
   0   6   2      179.66      210.42     13.30 o 
   1   6   2       54.63       89.43     12.02 o 
   2   6   2        1.07       25.65     10.19 o 
   3   6   2       30.75       62.09     10.60 o 
   4   6   2       34.25       22.85     10.30 o 
 -14   1   3       18.94       38.71     24.71 o 
 -13   1   3       59.32       72.28     16.40 o 
 -12   1   3        3.23       12.35      7.64 o 
 -11   1   3      364.11      381.65     14.99 o 
 -10   1   3        4.48        3.85      4.63 o 
  -9   1   3      296.73      297.79      6.73 o 
  -8   1   3      191.47      203.30      5.61 o 
  -7   1   3       77.23      106.13      4.37 o 
  -6   1   3        2.85        7.40      3.71 o 
  -5   1   3      133.21      126.45      2.71 o 
  -4   1   3      124.53      113.23      2.15 o 
  -3   1   3     1533.76     1530.66      4.94 o 
  -2   1   3     3386.00     3377.07      6.07 o 
  -1   1   3    18658.99    17779.37     31.88 o 
   0   1   3       23.75       22.61      1.70 o 
   1   1   3     5767.26     5745.16     37.35 o 
   2   1   3     6064.09     6050.60     12.52 o 
   3   1   3      258.14      266.55      3.71 o 
   4   1   3     1384.56     1548.83     10.21 o 
   5   1   3        1.16        1.68      2.88 o 
   6   1   3     1732.09     1902.19     15.59 o 
   7   1   3      175.23      174.54      8.15 o 
   8   1   3      525.32      524.30      7.71 o 
   9   1   3       35.74       35.18      4.40 o 
  10   1   3       18.32       12.45      4.63 o 
  11   1   3       90.19       85.76      6.62 o 
  12   1   3      112.96      107.13      6.68 o 
  13   1   3        0.78       10.42      6.03 o 
  14   1   3        0.27        7.81      6.51 o 
 -14   2   3        0.70        9.50     20.85 o 
 -13   2   3       23.12       23.40     18.26 o 
 -12   2   3        1.20       -3.91      5.99 o 
 -11   2   3       53.36       42.46      5.78 o 
 -10   2   3      659.31      615.23     13.06 o 
  -9   2   3      513.42      532.73      8.56 o 
  -8   2   3        0.90        3.26      3.66 o 
  -7   2   3       40.57       39.69      3.83 o 
  -6   2   3       27.17       30.72      1.95 o 
  -5   2   3      193.48      225.56      3.21 o 
  -4   2   3       36.51       47.91      1.95 o 
  -3   2   3      521.80      507.63      3.37 o 
  -2   2   3        8.94        5.80      1.36 o 
  -1   2   3      107.56      100.51      2.47 o 
   0   2   3     2018.98     2090.84     14.56 o 
   1   2   3      483.14      512.42      5.59 o 
   2   2   3      166.74      138.31      3.82 o 
   3   2   3     1718.78     1652.07     10.44 o 
   4   2   3      165.40      179.22      3.36 o 
   5   2   3        0.01       -1.60      2.74 o 
   6   2   3      323.98      371.23      6.22 o 
   7   2   3        3.72        2.70      4.17 o 
   8   2   3       96.02       81.65     10.15 o 
   9   2   3      606.12      584.21     19.63 o 
  10   2   3       25.22       29.94      4.77 o 
  11   2   3        2.62        8.75      5.16 o 
  12   2   3      152.24      172.46      7.56 o 
  13   2   3      133.01      137.67      7.88 o 
  14   2   3        4.86       33.84      7.16 o 
 -12   3   3       15.89       20.46      8.64 o 
 -11   3   3       24.62       16.39      7.80 o 
 -10   3   3        2.64        2.91      7.39 o 
  -9   3   3        0.10        0.72      7.31 o 
  -8   3   3       21.65       31.32      5.46 o 
  -7   3   3      289.78      296.91     11.10 o 
  -6   3   3      244.78      238.00     11.37 o 
  -5   3   3      192.57      185.07      4.26 o 
  -4   3   3      143.62      139.23      3.42 o 
  -3   3   3       57.51       57.17      2.82 o 
  -2   3   3     1940.05     1952.04     10.01 o 
  -1   3   3      166.44      158.12      4.06 o 
   0   3   3     1430.17     1528.57      8.93 o 
   1   3   3      608.07      609.80      7.07 o 
   2   3   3     1369.66     1302.66      9.66 o 
   3   3   3       92.33       92.45      3.63 o 
   4   3   3      249.77      235.80      4.76 o 
   5   3   3      348.54      336.32      6.95 o 
   6   3   3       68.19       68.80      5.30 o 
   7   3   3      416.79      412.23     12.22 o 
   8   3   3      382.06      403.80      8.00 o 
   9   3   3       11.47       11.21      8.81 o 
  10   3   3      630.71      565.41     10.20 o 
  11   3   3       36.68       41.34      5.99 o 
  12   3   3        2.15       12.94      5.86 o 
 -11   4   3        2.40       -5.41      8.58 o 
 -10   4   3       41.96       38.80      9.64 o 
  -9   4   3      349.09      336.05     14.04 o 
  -8   4   3      262.44      264.69     12.57 o 
  -7   4   3        1.89        4.61      7.23 o 
  -6   4   3      546.46      505.18     14.33 o 
  -5   4   3       23.74       20.08      4.86 o 
  -4   4   3      464.88      455.00      7.32 o 
  -3   4   3      237.84      223.29      8.07 o 
  -2   4   3      139.65      140.30      5.20 o 
  -1   4   3        0.21        0.74      6.51 o 
   0   4   3      517.64      511.13      9.40 o 
   1   4   3       86.23       75.00      8.13 o 
   2   4   3      269.49      291.53      7.63 o 
   3   4   3     1429.17     1449.21     20.42 o 
   4   4   3      853.63      871.02     11.92 o 
   5   4   3      380.18      363.58      8.62 o 
   6   4   3      341.70      336.45     16.01 o 
   7   4   3       18.78       18.64     12.57 o 
   8   4   3      238.60      225.09     11.86 o 
   9   4   3      102.27       89.34      9.78 o 
  10   4   3      141.78      133.74     11.83 o 
  11   4   3        2.01       12.69      9.11 o 
  -8   5   3      353.59      385.69     15.78 o 
  -7   5   3      327.62      362.64     15.03 o 
  -6   5   3       21.99       26.10      8.74 o 
  -5   5   3      239.24      250.15      8.39 o 
  -4   5   3       69.58       72.78      5.32 o 
  -3   5   3       53.07       49.15      5.11 o 
  -2   5   3       82.13       76.05      9.74 o 
  -1   5   3      183.41      162.84     15.80 o 
   0   5   3        2.65       -7.31      8.67 o 
   1   5   3      146.28      168.42     10.86 o 
   2   5   3       93.39      102.79      9.70 o 
   3   5   3       47.27       60.54      6.30 o 
   4   5   3      258.58      274.53      8.60 o 
   5   5   3       41.56       25.59      5.60 o 
   6   5   3        1.04       -5.28      5.28 o 
   7   5   3       84.37      111.63     10.21 o 
   8   5   3      213.73      269.19     13.81 o 
  -4   6   3      100.78       80.45     10.77 o 
  -3   6   3      268.72      278.19      9.92 o 
  -2   6   3       21.79       12.91      9.63 o 
  -1   6   3      104.37      100.44     12.25 o 
   0   6   3       17.21       37.96     11.24 o 
   1   6   3       54.02       93.19     11.94 o 
   2   6   3       65.13       80.79     11.25 o 
   3   6   3        9.88       -6.38      9.62 o 
   4   6   3       22.58       27.09     10.23 o 
 -14   0   4       31.71       56.64     10.00 o 
 -13   0   4       17.35       17.51      8.76 o 
 -12   0   4      175.16      151.90      9.94 o 
 -11   0   4      462.94      428.21     12.46 o 
 -10   0   4     1546.92     1588.87     19.97 o 
  -9   0   4     4934.79     5133.64     31.93 o 
  -8   0   4     1140.49     1133.21     14.15 o 
  -7   0   4       17.36        8.53      2.66 o 
  -6   0   4        7.47       16.17      2.58 o 
  -5   0   4     4423.08     4774.69     18.69 o 
  -4   0   4      596.28      500.89      4.92 o 
  -3   0   4     4459.70     4191.40     26.16 o 
  -2   0   4        9.29       26.75      1.84 o 
  -1   0   4     9347.25     9302.70     90.65 o 
   0   0   4      212.27      199.57      5.28 o 
   1   0   4     2537.32     2643.52     11.65 o 
   2   0   4      299.44      335.31      5.76 o 
   3   0   4     4423.49     4480.94     19.25 o 
   4   0   4     3389.17     3677.36     19.56 o 
   5   0   4      684.61      623.96      6.51 o 
   6   0   4     4308.42     4320.54     23.33 o 
   7   0   4     1480.35     1525.90     15.70 o 
   8   0   4      179.29      179.75      7.49 o 
   9   0   4     2282.99     2258.90     21.69 o 
  10   0   4     1353.49     1368.93     18.60 o 
  11   0   4       75.86       57.30      7.66 o 
  12   0   4       87.81      116.50      9.31 o 
  13   0   4      250.45      230.27     12.00 o 
  14   0   4      112.38       89.07     10.02 o 
 -14   1   4       23.01       22.24     17.32 o 
 -13   1   4        0.73       -0.53      9.92 o 
 -12   1   4        5.29        7.75      5.98 o 
 -11   1   4      424.28      431.82      9.45 o 
 -10   1   4      302.67      287.49      7.74 o 
  -9   1   4       33.89       43.54      5.90 o 
  -8   1   4        0.88        0.38      4.10 o 
  -7   1   4      402.24      444.47     12.21 o 
  -6   1   4       11.25       20.13      3.25 o 
  -5   1   4     3656.90     3623.34     14.91 o 
  -4   1   4     2723.44     2680.83      8.59 o 
  -3   1   4       36.49       29.64      1.35 o 
  -2   1   4     2401.34     2461.73      8.61 o 
  -1   1   4     2357.51     2357.43      9.10 o 
   0   1   4     3579.33     3480.72      8.34 o 
   1   1   4    33107.69    32867.85    126.77 o 
   2   1   4    19081.40    19308.32     24.48 o 
   3   1   4     1392.00     1397.99      7.51 o 
   4   1   4      449.07      447.10      6.99 o 
   5   1   4      129.64      153.78      4.12 o 
   6   1   4     1113.06     1174.46     23.62 o 
   7   1   4      946.54      908.34      8.86 o 
   8   1   4      547.55      528.93     10.94 o 
   9   1   4        6.04        6.10      5.64 o 
  10   1   4      111.02      113.31      5.86 o 
  11   1   4       16.14       15.33      5.20 o 
  12   1   4       17.29        3.18      5.32 o 
  13   1   4       40.98       38.07      6.39 o 
  14   1   4       53.23       80.84      7.27 o 
 -13   2   4       57.77       67.10      7.42 o 
 -12   2   4        2.72        7.63      8.70 o 
 -11   2   4      241.95      240.12     10.67 o 
 -10   2   4      107.96      118.81      6.38 o 
  -9   2   4      450.62      460.81      8.21 o 
  -8   2   4       39.40       37.53      4.35 o 
  -7   2   4        6.55       11.06      3.50 o 
  -6   2   4      218.09      225.67      3.76 o 
  -5   2   4      720.98      737.40      4.66 o 
  -4   2   4     1311.57     1261.47      7.56 o 
  -3   2   4      639.00      585.64      4.46 o 
  -2   2   4       80.51       45.77      2.03 o 
  -1   2   4     4507.43     4565.91     16.99 o 
   0   2   4       82.62       48.78      3.32 o 
   1   2   4     2117.15     2181.07     11.16 o 
   2   2   4      423.69      456.31      6.64 o 
   3   2   4       73.21       79.08      3.11 o 
   4   2   4       61.45       53.83      3.16 o 
   5   2   4      575.57      592.56      8.69 o 
   6   2   4        5.71        8.46      3.73 o 
   7   2   4      299.95      301.74      7.61 o 
   8   2   4       44.25       36.62      5.00 o 
   9   2   4        0.69       11.58      4.38 o 
  10   2   4      126.33      127.58      5.96 o 
  11   2   4      204.14      216.50      7.27 o 
  12   2   4      810.84      785.60     12.07 o 
  13   2   4      169.21      184.83     17.89 o 
 -12   3   4       74.76       49.08      9.64 o 
 -11   3   4       35.55       31.68      8.73 o 
 -10   3   4        4.43        4.70      7.46 o 
  -9   3   4       23.07       11.38      5.18 o 
  -8   3   4        8.57        1.68      4.97 o 
  -7   3   4        3.63       19.17      6.34 o 
  -6   3   4      109.75      113.50      5.36 o 
  -5   3   4     1180.55     1134.09      7.63 o 
  -4   3   4      196.92      169.80      4.01 o 
  -3   3   4      616.72      608.78      7.87 o 
  -2   3   4      395.70      449.96      6.83 o 
  -1   3   4       96.15      107.03      3.16 o 
   0   3   4       42.42       28.18      3.11 o 
   1   3   4      984.47      947.97      7.51 o 
   2   3   4      114.19      116.88      3.85 o 
   3   3   4      255.52      261.15      4.89 o 
   4   3   4      208.46      220.31      9.34 o 
   5   3   4      101.23       97.72      5.94 o 
   6   3   4      280.95      291.56     11.84 o 
   7   3   4      306.60      323.16      7.73 o 
   8   3   4      167.40      181.44      9.92 o 
   9   3   4       28.09       29.28      4.95 o 
  10   3   4        1.84       11.76      5.15 o 
  11   3   4       31.04       20.23      7.85 o 
  12   3   4        0.07       13.66      8.44 o 
 -11   4   4       28.07       21.84      9.47 o 
 -10   4   4        5.96       -1.38      8.20 o 
  -9   4   4      115.75       98.88     10.15 o 
  -8   4   4       12.65       11.39      7.98 o 
  -7   4   4      137.19      145.60     10.08 o 
  -6   4   4       38.87       46.21      8.03 o 
  -5   4   4      219.60      207.14      6.06 o 
  -4   4   4        4.72       12.84      4.07 o 
  -3   4   4      365.98      338.01      6.55 o 
  -2   4   4      118.55      103.97      4.81 o 
  -1   4   4      209.69      222.59      7.04 o 
   0   4   4        1.66       -0.95      7.23 o 
   1   4   4      177.97      174.48      9.60 o 
   2   4   4      280.23      267.26      8.44 o 
   3   4   4       31.96       48.60      7.68 o 
   4   4   4       42.54       66.11     10.38 o 
   5   4   4        8.35       10.96     11.56 o 
   6   4   4       40.61       31.72      5.20 o 
   7   4   4      116.16      101.45     15.41 o 
   8   4   4      104.32       80.10      9.61 o 
   9   4   4       83.87       65.95      9.61 o 
  10   4   4        0.82        6.41      8.58 o 
  11   4   4       13.48       27.11      9.82 o 
  -8   5   4      240.05      264.85     14.30 o 
  -7   5   4       51.73       69.56     10.06 o 
  -6   5   4       34.47       19.74      8.05 o 
  -5   5   4        3.35        5.26      8.01 o 
  -4   5   4       95.50       88.47      5.41 o 
  -3   5   4      188.70      173.71      6.25 o 
  -2   5   4       57.84       59.91      6.40 o 
  -1   5   4        5.47        1.34      9.03 o 
   0   5   4       32.78       30.10      9.10 o 
   1   5   4       44.92       63.18      9.43 o 
   2   5   4        0.10        3.58      7.73 o 
   3   5   4       15.69        7.58      4.96 o 
   4   5   4      124.22      131.38      7.11 o 
   5   5   4        2.16       -2.30      5.23 o 
   6   5   4       25.16       24.00      9.75 o 
   7   5   4      103.53      125.12     19.60 o 
   8   5   4        0.00       17.51      8.14 o 
  -4   6   4       18.97       42.97      9.89 o 
  -3   6   4       32.35       52.36     10.92 o 
  -2   6   4       45.20       28.93     10.32 o 
  -1   6   4        9.71       24.99     10.20 o 
   0   6   4      180.20      252.33     14.64 o 
   1   6   4       14.36       23.90     10.62 o 
   2   6   4        0.82       -9.71      9.71 o 
   3   6   4       35.89       34.87     10.36 o 
   4   6   4       97.53      129.95     11.95 o 
 -14   1   5        5.71       -3.22     13.43 o 
 -13   1   5        0.83       -6.51      6.51 o 
 -12   1   5        0.28       -4.49      5.76 o 
 -11   1   5      280.62      294.20     18.63 o 
 -10   1   5      129.62      129.29      6.67 o 
  -9   1   5      289.37      261.88      7.12 o 
  -8   1   5      659.19      631.59      8.66 o 
  -7   1   5      157.91      170.47      5.20 o 
  -6   1   5      318.26      362.98      8.18 o 
  -5   1   5     1349.28     1350.41      7.15 o 
  -4   1   5     1399.39     1437.99     11.81 o 
  -3   1   5      164.98      151.14      2.48 o 
  -2   1   5     5126.91     5197.41     26.22 o 
  -1   1   5     3426.97     3547.39      8.45 o 
   0   1   5     5240.57     5447.35     23.22 o 
   1   1   5    15816.60    16145.96     34.95 o 
   2   1   5       22.53       26.31      2.45 o 
   3   1   5     2672.40     2732.20      8.38 o 
   4   1   5     3557.41     3856.94     14.04 o 
   5   1   5       37.56       39.94      3.28 o 
   6   1   5       70.65       74.31      4.11 o 
   7   1   5      190.36      182.83      5.29 o 
   8   1   5      110.91      108.55      4.71 o 
   9   1   5       40.81       43.23      4.60 o 
  10   1   5       42.46       75.68      5.73 o 
  11   1   5        7.88       25.00     13.60 o 
  12   1   5        1.83       -5.27      5.27 o 
  13   1   5       14.91       14.14      5.76 o 
  14   1   5        8.24       31.66      7.01 o 
 -13   2   5        7.86       12.99     18.01 o 
 -12   2   5       36.64       34.49      6.34 o 
 -11   2   5      109.89       97.41      5.74 o 
 -10   2   5      908.79      952.33     15.07 o 
  -9   2   5      268.90      262.53      6.99 o 
  -8   2   5       28.26       24.54      4.22 o 
  -7   2   5      194.05      172.16      5.20 o 
  -6   2   5       58.50       56.55      2.89 o 
  -5   2   5      737.09      722.20      6.19 o 
  -4   2   5        3.92        0.89      1.52 o 
  -3   2   5       83.92       89.12      1.86 o 
  -2   2   5      505.39      471.15      6.73 o 
  -1   2   5     1549.81     1568.70      8.23 o 
   0   2   5      775.07      697.76      9.65 o 
   1   2   5      736.72      837.84     15.14 o 
   2   2   5      461.41      441.18      5.87 o 
   3   2   5      302.56      290.93      3.51 o 
   4   2   5      526.01      547.90     10.45 o 
   5   2   5        3.92        6.58      2.53 o 
   6   2   5       13.72       24.62      3.58 o 
   7   2   5      420.28      424.55      8.34 o 
   8   2   5        5.34        3.63      4.61 o 
   9   2   5      247.05      231.33     11.48 o 
  10   2   5       42.56       36.83      8.56 o 
  11   2   5        5.01        5.15      5.30 o 
  12   2   5      169.69      216.87     11.75 o 
  13   2   5      180.27      188.45      8.46 o 
 -12   3   5      127.68      115.90     10.81 o 
 -11   3   5       53.16       58.71      7.25 o 
 -10   3   5        1.72       -3.62      5.69 o 
  -9   3   5       55.17       42.38     10.10 o 
  -8   3   5       92.92      103.61     13.75 o 
  -7   3   5      156.62      165.20      6.27 o 
  -6   3   5        1.06        3.46      4.21 o 
  -5   3   5     1039.97     1050.52     10.12 o 
  -4   3   5      157.79      134.83      3.54 o 
  -3   3   5      186.48      205.92      3.89 o 
  -2   3   5      145.68      156.21      3.56 o 
  -1   3   5       98.89       90.13      3.52 o 
   0   3   5      190.58      194.24      6.89 o 
   1   3   5     2688.62     2644.42     29.97 o 
   2   3   5     1399.24     1385.90      9.33 o 
   3   3   5        2.83        3.51      3.48 o 
   4   3   5      822.01      818.89      9.47 o 
   5   3   5       10.74        6.41      4.37 o 
   6   3   5      124.99      126.96     14.20 o 
   7   3   5       47.34       41.23      9.36 o 
   8   3   5      333.34      319.49     11.59 o 
   9   3   5       83.74       67.24      5.47 o 
  10   3   5      263.53      256.02      7.80 o 
  11   3   5      103.82      125.52      9.80 o 
  12   3   5        9.39       18.66      5.79 o 
 -11   4   5        7.32        1.85      9.00 o 
 -10   4   5        9.68       -0.08      9.31 o 
  -9   4   5      185.60      180.16     11.78 o 
  -8   4   5       31.15       31.53      8.86 o 
  -7   4   5      129.02      142.28     10.05 o 
  -6   4   5      569.07      550.88     14.97 o 
  -5   4   5       15.05       13.33      5.06 o 
  -4   4   5        5.35        3.75      3.66 o 
  -3   4   5        4.02       -3.31      3.75 o 
  -2   4   5      235.61      194.69      5.44 o 
  -1   4   5      216.12      195.32     10.08 o 
   0   4   5     1982.96     2023.49     24.14 o 
   1   4   5      414.70      425.92     12.79 o 
   2   4   5        3.88        7.05      4.75 o 
   3   4   5      962.10      946.41     23.95 o 
   4   4   5      486.45      477.12      9.55 o 
   5   4   5      684.05      699.72     11.06 o 
   6   4   5      550.36      511.99     10.86 o 
   7   4   5        6.46       16.79      5.01 o 
   8   4   5       23.59       11.66      7.55 o 
   9   4   5       17.16        0.78      7.98 o 
  10   4   5        3.01       -0.03      8.52 o 
  11   4   5      116.74      139.05     11.93 o 
  -8   5   5       15.17       35.22      9.11 o 
  -7   5   5      113.90      102.20     10.65 o 
  -6   5   5        2.46        4.24      7.77 o 
  -5   5   5      151.24      163.62      8.00 o 
  -4   5   5      130.58      109.21      8.08 o 
  -3   5   5        0.17        2.64      4.49 o 
  -2   5   5       66.75       58.50      9.33 o 
  -1   5   5       52.26       25.64      9.14 o 
   0   5   5        3.17       33.50      8.37 o 
   1   5   5      263.43      287.74     12.78 o 
   2   5   5      410.30      403.91     14.21 o 
   3   5   5       33.34       27.22      5.53 o 
   4   5   5      183.88      188.75     12.55 o 
   5   5   5      101.40      114.23     15.82 o 
   6   5   5       28.85       44.59     23.67 o 
   7   5   5      139.26      174.15      8.04 o 
   8   5   5       47.98       68.82     10.13 o 
  -3   6   5       71.10       33.86     10.50 o 
  -2   6   5       29.50       17.25     10.13 o 
  -1   6   5       93.18      127.03     12.38 o 
   0   6   5      123.82      145.05     13.05 o 
   1   6   5        1.93       -9.73      9.73 o 
   2   6   5        4.75        4.89     10.35 o 
   3   6   5        8.59       45.55     10.45 o 
 -14   0   6        0.57       25.08     11.52 o 
 -13   0   6       18.07       61.58     11.76 o 
 -12   0   6       10.24       36.52     10.17 o 
 -11   0   6      219.63      260.33     12.91 o 
 -10   0   6       96.63      100.40     10.53 o 
  -9   0   6       85.23      101.90      5.98 o 
  -8   0   6      118.94      134.91      8.81 o 
  -7   0   6       20.25       12.52      3.10 o 
  -6   0   6     3696.75     3791.61     33.99 o 
  -5   0   6     8450.45     8764.54     25.94 o 
  -4   0   6       20.73       13.20      2.78 o 
  -3   0   6     1413.03     1346.85      8.23 o 
  -2   0   6       58.90       53.58      2.20 o 
  -1   0   6     6780.93     6976.65     95.91 o 
   0   0   6    11995.31    11501.75     43.93 o 
   1   0   6    12268.27    12037.77     29.12 o 
   2   0   6       77.98       77.50      4.57 o 
   3   0   6     2528.91     2598.89     16.04 o 
   4   0   6     2422.15     2537.87     17.39 o 
   5   0   6      172.40      155.60      6.61 o 
   6   0   6        1.95       -1.66      5.45 o 
   7   0   6     1334.59     1344.73     14.94 o 
   8   0   6      394.96      322.24      9.10 o 
   9   0   6      287.37      265.20      9.53 o 
  10   0   6      201.41      168.34      8.91 o 
  11   0   6        3.05       -0.44      6.87 o 
  12   0   6      173.58      162.74     10.10 o 
  13   0   6        0.12        9.55      8.03 o 
  14   0   6        2.73        8.50      8.98 o 
 -14   1   6       26.50       32.82     17.64 o 
 -13   1   6        1.33       -0.55      6.27 o 
 -12   1   6        3.22        0.12      5.61 o 
 -11   1   6      823.79      830.39     11.97 o 
 -10   1   6       85.85      105.96      6.20 o 
  -9   1   6      671.61      600.65      9.31 o 
  -8   1   6      657.41      601.88     16.35 o 
  -7   1   6        4.36        4.94      3.66 o 
  -6   1   6       69.29       73.82      3.75 o 
  -5   1   6      237.35      266.80      4.58 o 
  -4   1   6      254.04      239.71      2.95 o 
  -3   1   6      464.80      518.52      4.36 o 
  -2   1   6     1841.55     1749.09      7.04 o 
  -1   1   6     8850.87     8655.85     22.55 o 
   0   1   6      111.42      113.54      4.63 o 
   1   1   6     1115.86     1156.71      5.83 o 
   2   1   6     1809.67     1759.41     12.68 o 
   3   1   6      199.29      242.45      4.31 o 
   4   1   6     7671.44     7722.61     28.54 o 
   5   1   6     2802.28     2818.84     13.41 o 
   6   1   6       81.05       62.65      3.91 o 
   7   1   6      334.41      326.22      6.41 o 
   8   1   6       14.65        9.89      3.88 o 
   9   1   6      365.90      356.79      7.28 o 
  10   1   6     1573.35     1574.00     30.41 o 
  11   1   6      603.09      583.92      9.96 o 
  12   1   6        8.05       11.50      5.47 o 
  13   1   6       81.49       69.76      6.61 o 
  14   1   6       14.94       17.22      6.57 o 
 -13   2   6      138.12      142.49     37.77 o 
 -12   2   6        7.96       13.49     24.91 o 
 -11   2   6       32.60       34.84     14.67 o 
 -10   2   6       11.92       26.90      5.51 o 
  -9   2   6       42.20       49.69      4.88 o 
  -8   2   6       62.61       59.46      5.94 o 
  -7   2   6     1070.76     1042.02      9.92 o 
  -6   2   6     2090.49     1928.01     24.50 o 
  -5   2   6       63.64       58.30      2.04 o 
  -4   2   6       48.70       49.86      1.97 o 
  -3   2   6        2.58        2.71      1.33 o 
  -2   2   6     2801.17     2813.04      8.87 o 
  -1   2   6     3361.11     3307.06     11.97 o 
   0   2   6     2072.02     2009.12     15.88 o 
   1   2   6       43.90       31.22      2.89 o 
   2   2   6      806.40      852.16     11.48 o 
   3   2   6       17.74       17.18      1.93 o 
   4   2   6      488.76      574.67     11.75 o 
   5   2   6       66.99       74.65      4.10 o 
   6   2   6      556.73      553.86      7.32 o 
   7   2   6       93.00      103.84      4.78 o 
   8   2   6       31.50       26.39      4.40 o 
   9   2   6      174.13      178.40      7.04 o 
  10   2   6       92.98       94.22      5.49 o 
  11   2   6       10.29       12.96      7.65 o 
  12   2   6      111.71      121.09      9.76 o 
  13   2   6      148.63      151.56      8.17 o 
 -12   3   6       45.30       44.45      7.53 o 
 -11   3   6       59.51       71.77     10.32 o 
 -10   3   6       33.18       38.79     11.39 o 
  -9   3   6       27.73       53.94     15.66 o 
  -8   3   6        1.46       14.45      5.78 o 
  -7   3   6      575.14      583.77      9.67 o 
  -6   3   6       86.96       85.35      4.25 o 
  -5   3   6      827.46      767.40     11.65 o 
  -4   3   6      601.95      614.42      5.89 o 
  -3   3   6     1025.60     1082.31      7.32 o 
  -2   3   6       33.76       30.82      3.28 o 
  -1   3   6        8.78       15.24      3.00 o 
   0   3   6       70.59       63.91      4.33 o 
   1   3   6      115.49      103.92      3.95 o 
   2   3   6      946.45      955.12      9.69 o 
   3   3   6       72.62       67.64      8.34 o 
   4   3   6      601.74      615.61     12.52 o 
   5   3   6     1143.18     1089.33     11.66 o 
   6   3   6      419.28      424.47      8.26 o 
   7   3   6       14.09       24.70      4.95 o 
   8   3   6        3.73        3.22      4.96 o 
   9   3   6        0.35       -2.60      7.05 o 
  10   3   6       74.42       76.27      5.91 o 
  11   3   6      161.03      170.72      7.63 o 
  12   3   6        3.91        9.08     10.28 o 
 -11   4   6       45.60       32.10      9.64 o 
 -10   4   6       58.05       31.44      9.46 o 
  -9   4   6        2.40       -4.39      8.45 o 
  -8   4   6       61.37       54.23      9.21 o 
  -7   4   6       56.70       54.78      8.51 o 
  -6   4   6      187.11      211.98      7.71 o 
  -5   4   6      347.65      319.22     21.54 o 
  -4   4   6       22.18       16.01      3.84 o 
  -3   4   6        4.83        4.63      3.67 o 
  -2   4   6        4.37        5.02      4.56 o 
  -1   4   6       27.20       31.14      7.33 o 
   0   4   6      349.24      343.84     12.28 o 
   1   4   6       32.63       40.77      8.03 o 
   2   4   6        2.00        4.63      4.58 o 
   3   4   6      175.88      200.17      7.08 o 
   4   4   6      768.99      771.09     11.53 o 
   5   4   6       16.53       15.46      5.07 o 
   6   4   6       15.34       11.41      4.98 o 
   7   4   6       23.53       39.13      5.62 o 
   8   4   6        3.06       -7.87      7.88 o 
   9   4   6        1.10       -5.13      8.78 o 
  10   4   6        0.21       -2.97      8.71 o 
  11   4   6        8.70       28.99      9.69 o 
  -8   5   6       33.12       45.04      9.87 o 
  -7   5   6      129.76      123.89     10.99 o 
  -6   5   6        0.49       -5.59      8.03 o 
  -5   5   6      143.26      149.54      7.80 o 
  -4   5   6        5.80        6.23      8.79 o 
  -3   5   6       45.08       31.20      6.22 o 
  -2   5   6      117.47       86.79     10.29 o 
  -1   5   6       49.17       54.99      9.47 o 
   0   5   6       93.41       94.32     10.00 o 
   1   5   6      121.18      108.62     10.28 o 
   2   5   6       32.53       19.57      8.48 o 
   3   5   6        2.46        0.86      5.00 o 
   4   5   6       91.80      113.15      6.95 o 
   5   5   6      126.09      138.38     15.00 o 
   6   5   6       42.80       46.25     14.88 o 
   7   5   6       11.77       23.11     10.49 o 
   8   5   6       43.80       64.39      9.19 o 
  -3   6   6        3.27       -9.00      9.70 o 
  -2   6   6       15.89       23.99     10.46 o 
  -1   6   6        6.57       29.90     10.53 o 
   0   6   6        0.26      -10.48     10.48 o 
   1   6   6        1.41       11.39     10.79 o 
   2   6   6        5.00       41.28     11.12 o 
   3   6   6       74.11      104.59     11.74 o 
 -14   1   7       35.06       91.54     33.91 o 
 -13   1   7        2.32       20.12     15.65 o 
 -12   1   7       53.13       45.08      6.17 o 
 -11   1   7        3.34        6.37      5.70 o 
 -10   1   7      368.25      350.28     14.32 o 
  -9   1   7       28.39       51.74      5.25 o 
  -8   1   7      891.21      880.99     12.00 o 
  -7   1   7      266.23      262.31      6.04 o 
  -6   1   7      176.47      222.64      3.58 o 
  -5   1   7       62.34       81.38      2.28 o 
  -4   1   7      253.58      264.54      3.25 o 
  -3   1   7      158.52      143.90      2.50 o 
  -2   1   7      396.87      362.64      3.79 o 
  -1   1   7     6780.35     7044.52     32.63 o 
   0   1   7        2.07        2.35      2.36 o 
   1   1   7      635.53      630.59      4.56 o 
   2   1   7      603.82      633.78      3.39 o 
   3   1   7      772.75      808.56      6.92 o 
   4   1   7       11.08       11.31      3.52 o 
   5   1   7      726.91      790.22      7.04 o 
   6   1   7        4.47        3.59      3.36 o 
   7   1   7      189.24      196.05      8.69 o 
   8   1   7      138.16      142.88      5.61 o 
   9   1   7      187.22      192.50      6.08 o 
  10   1   7        8.81       17.15      5.11 o 
  11   1   7       12.18       27.00      7.47 o 
  12   1   7        0.87        4.19      5.51 o 
  13   1   7       20.02       19.78      6.27 o 
  14   1   7       16.23        7.83      9.34 o 
 -13   2   7        2.70       19.38      7.06 o 
 -12   2   7      132.53      142.50     16.48 o 
 -11   2   7        2.68        5.08      5.41 o 
 -10   2   7      269.21      229.75     15.78 o 
  -9   2   7      117.87       93.06      7.48 o 
  -8   2   7       23.51       13.78      3.95 o 
  -7   2   7      357.47      349.26      6.46 o 
  -6   2   7       72.32       75.64      4.71 o 
  -5   2   7      137.01      129.69      2.93 o 
  -4   2   7       47.95       46.98      2.57 o 
  -3   2   7       27.46       23.03      2.16 o 
  -2   2   7      148.09      140.48      2.76 o 
  -1   2   7     6018.68     6274.83     35.55 o 
   0   2   7      247.84      226.95      7.48 o 
   1   2   7       10.03       22.27      2.70 o 
   2   2   7      229.67      218.49      2.75 o 
   3   2   7     2700.81     2636.76     10.63 o 
   4   2   7     1637.34     1538.53      9.04 o 
   5   2   7        1.80        1.35      2.31 o 
   6   2   7      166.35      163.42      9.97 o 
   7   2   7        2.98        3.51      3.77 o 
   8   2   7       15.17       10.70      4.14 o 
   9   2   7      116.93      111.44      7.49 o 
  10   2   7        5.81        3.53      4.55 o 
  11   2   7       26.91       13.51      5.27 o 
  12   2   7       53.39       56.53      6.63 o 
  13   2   7        0.34       19.62     10.09 o 
 -12   3   7       18.86       15.06     13.19 o 
 -11   3   7       29.67       35.00     19.10 o 
 -10   3   7       36.31       63.58     28.82 o 
  -9   3   7      274.12      285.69     31.31 o 
  -8   3   7      265.56      287.71      8.04 o 
  -7   3   7      572.10      564.00      9.73 o 
  -6   3   7       46.41       48.74      6.95 o 
  -5   3   7      325.31      310.40      5.75 o 
  -4   3   7       74.83       75.53      4.51 o 
  -3   3   7        4.36       10.68      3.32 o 
  -2   3   7      976.95      964.48      8.26 o 
  -1   3   7     1013.99      925.12      8.07 o 
   0   3   7      162.81      159.14      5.24 o 
   1   3   7      837.01      850.92      8.93 o 
   2   3   7      812.88      829.14      9.23 o 
   3   3   7       78.11       86.37      4.60 o 
   4   3   7     2651.43     2656.99     33.88 o 
   5   3   7      893.77      867.97     10.61 o 
   6   3   7        0.17        1.11      4.75 o 
   7   3   7      479.47      486.67     19.07 o 
   8   3   7        0.11       -0.42      5.08 o 
   9   3   7      213.39      187.81     10.17 o 
  10   3   7       79.33       76.04      6.55 o 
  11   3   7      399.43      398.33     18.03 o 
  12   3   7       21.76        2.53     11.67 o 
 -10   4   7       50.28       30.97      9.64 o 
  -9   4   7       66.19       57.95      9.61 o 
  -8   4   7       60.03       48.79      9.03 o 
  -7   4   7       41.24       42.17      8.11 o 
  -6   4   7      994.40      981.59     13.08 o 
  -5   4   7      104.55      110.89      6.54 o 
  -4   4   7       43.80       37.43      5.36 o 
  -3   4   7      246.96      242.49      7.38 o 
  -2   4   7      232.22      231.64      7.26 o 
  -1   4   7       55.49       50.62      7.84 o 
   0   4   7      982.29      981.79     17.99 o 
   1   4   7      121.40      132.15      9.42 o 
   2   4   7      305.22      296.65     12.37 o 
   3   4   7      908.07      948.67     12.35 o 
   4   4   7       21.90       24.96      5.09 o 
   5   4   7       36.87       51.15      5.49 o 
   6   4   7        5.80        0.25      5.86 o 
   7   4   7      192.28      164.58      7.47 o 
   8   4   7      132.06      145.57      7.30 o 
   9   4   7      525.59      516.74     16.14 o 
  10   4   7       13.96       23.82      8.95 o 
  -8   5   7       70.39      103.59     11.17 o 
  -7   5   7       93.44       94.99     10.38 o 
  -6   5   7        0.14       -7.39      7.39 o 
  -5   5   7       74.85       61.26      6.47 o 
  -4   5   7       52.01       40.29      6.66 o 
  -3   5   7       34.51       34.25      5.93 o 
  -2   5   7      166.53      178.68     11.80 o 
  -1   5   7      479.99      534.40     15.95 o 
   0   5   7       29.38       36.19      8.79 o 
   1   5   7       85.50       78.87      9.53 o 
   2   5   7       13.71       11.82      7.99 o 
   3   5   7       27.31       30.66      5.35 o 
   4   5   7       60.18       83.67      9.16 o 
   5   5   7      101.04      100.30      8.52 o 
   6   5   7       36.00       22.62     10.51 o 
   7   5   7        4.47        1.30      8.83 o 
   8   5   7        2.07       19.88     19.68 o 
  -3   6   7       16.44       21.38     10.16 o 
  -2   6   7        2.91       17.14     10.42 o 
  -1   6   7       17.37       29.19     11.01 o 
   1   6   7        1.02       22.79     10.25 o 
   2   6   7        0.06       45.34     10.98 o 
   3   6   7       29.30       33.18      9.74 o 
 -13   0   8        0.02      -11.15     11.15 o 
 -12   0   8       10.41       -4.60     10.01 o 
 -11   0   8       18.07       -2.69      9.40 o 
 -10   0   8      324.80      274.58     12.18 o 
  -9   0   8      293.37      250.49     11.28 o 
  -8   0   8      275.89      288.83     11.25 o 
  -7   0   8      312.58      323.62     10.25 o 
  -6   0   8     1782.18     1962.34     12.57 o 
  -5   0   8      964.45     1141.51     10.68 o 
  -4   0   8      131.50      161.84      4.37 o 
  -3   0   8    13390.96    13411.67     61.27 o 
  -2   0   8     9337.22     9246.67     83.68 o 
  -1   0   8     3348.88     3331.01     26.75 o 
   0   0   8     1870.57     1835.14     11.23 o 
   1   0   8     4716.07     4652.95     21.16 o 
   2   0   8     1605.59     1569.67     13.11 o 
   3   0   8     4754.90     4736.28     23.39 o 
   4   0   8     7438.88     7685.72     31.42 o 
   5   0   8       18.75       28.80      5.61 o 
   6   0   8        1.86        7.12      6.11 o 
   7   0   8     1241.57     1271.48     16.84 o 
   8   0   8     1673.65     1525.55     17.64 o 
   9   0   8       13.77       13.47      5.82 o 
  10   0   8      227.58      219.85      9.56 o 
  11   0   8      120.10      127.99      8.91 o 
  12   0   8      201.75      170.88     10.34 o 
  13   0   8        8.98       -6.83      7.87 o 
  14   0   8       30.65       39.66      9.60 o 
 -14   1   8      160.86      216.80     10.85 o 
 -13   1   8       96.23      121.04      9.25 o 
 -12   1   8        7.35       19.03      7.59 o 
 -11   1   8       82.26       87.95     17.27 o 
 -10   1   8       19.65       25.54     11.59 o 
  -9   1   8      192.09      208.79      7.72 o 
  -8   1   8     2389.04     2425.89     27.37 o 
  -7   1   8     1130.49     1120.05     12.78 o 
  -6   1   8      164.72      152.18      5.31 o 
  -5   1   8      114.20       96.13      2.87 o 
  -4   1   8       63.68       54.42      2.14 o 
  -3   1   8      265.39      300.77      3.36 o 
  -2   1   8     4371.68     4249.88     19.89 o 
  -1   1   8      372.20      280.16      3.39 o 
   0   1   8     6988.49     7436.96     32.90 o 
   1   1   8      649.14      582.16      3.37 o 
   2   1   8      129.03      105.49      1.90 o 
   3   1   8      124.17      114.19      3.81 o 
   4   1   8      508.72      542.25     12.07 o 
   5   1   8      110.97       94.66      3.17 o 
   6   1   8        1.27        0.55      5.17 o 
   7   1   8      692.68      694.88     27.80 o 
   8   1   8     1260.47     1250.98     23.07 o 
   9   1   8        4.23        5.81      4.16 o 
  10   1   8       58.68       59.42      5.36 o 
  11   1   8       38.29       33.96     11.85 o 
  12   1   8        7.50       10.12      5.46 o 
  13   1   8      273.20      281.84      9.00 o 
  14   1   8      143.13      122.43     14.71 o 
 -13   2   8       23.05       70.94     40.59 o 
 -12   2   8       59.73       76.70     15.16 o 
 -11   2   8        3.54        8.04     12.13 o 
 -10   2   8      748.93      723.81     12.21 o 
  -9   2   8      150.58      136.96     11.71 o 
  -8   2   8        4.70        7.68      3.89 o 
  -7   2   8       38.64       43.55      3.63 o 
  -6   2   8      114.19      103.19      5.22 o 
  -5   2   8      405.31      391.18      3.96 o 
  -4   2   8     4519.30     4415.93     15.42 o 
  -3   2   8       36.63       27.38      2.32 o 
  -2   2   8       14.00        8.19      1.95 o 
  -1   2   8     3507.40     3547.18     13.56 o 
   0   2   8      877.31      893.75     12.26 o 
   1   2   8       72.84      108.58      3.78 o 
   2   2   8     4490.35     4345.04     26.15 o 
   3   2   8     8542.91     8482.76     16.93 o 
   4   2   8      456.19      464.81      7.03 o 
   5   2   8       14.95       12.89      2.46 o 
   6   2   8       41.42       36.45      3.69 o 
   7   2   8       26.47       27.21      3.86 o 
   8   2   8      278.88      271.73      6.81 o 
   9   2   8      340.94      356.87      8.10 o 
  10   2   8       52.18       36.05      4.98 o 
  11   2   8       20.73       24.35      5.31 o 
  12   2   8       57.44       62.27     10.95 o 
  13   2   8        3.68       19.11     11.30 o 
 -12   3   8        1.17       55.28     43.52 o 
 -11   3   8       32.27       88.60     43.02 o 
 -10   3   8       29.42       41.31     18.29 o 
  -9   3   8       21.83       25.86      5.59 o 
  -8   3   8      273.26      274.41      8.09 o 
  -7   3   8      317.48      310.87      8.09 o 
  -6   3   8      638.02      586.69      8.06 o 
  -5   3   8       34.24       36.06      3.91 o 
  -4   3   8      243.46      212.09      5.69 o 
  -3   3   8      537.59      567.73      6.83 o 
  -2   3   8      200.29      190.38      5.42 o 
  -1   3   8      172.87      150.66      4.28 o 
   0   3   8       13.23        3.86      5.48 o 
   1   3   8       46.37       41.22      3.75 o 
   2   3   8       69.60       67.51      4.70 o 
   3   3   8      264.44      282.80     10.47 o 
   4   3   8       28.66       28.38      4.52 o 
   5   3   8       83.21       97.54     16.31 o 
   6   3   8       24.66       24.08      6.20 o 
   7   3   8        9.96       36.48     10.17 o 
   8   3   8      166.41      146.16      6.87 o 
   9   3   8      149.68      135.18      7.21 o 
  10   3   8        0.36       -5.11      7.04 o 
  11   3   8       32.34       34.49      6.45 o 
  12   3   8        8.25        4.72      8.59 o 
 -10   4   8        0.67       -4.87      8.86 o 
  -9   4   8       22.46       13.59      8.85 o 
  -8   4   8       28.57       38.01      8.64 o 
  -7   4   8      611.36      571.66     15.75 o 
  -6   4   8      244.33      268.75      8.24 o 
  -5   4   8       27.13       25.77      5.44 o 
  -4   4   8        7.75       -2.53      4.88 o 
  -3   4   8      106.62      112.75      6.09 o 
  -2   4   8      289.54      283.78      7.66 o 
  -1   4   8      204.54      209.42     10.33 o 
   0   4   8      120.70      128.49      9.34 o 
   1   4   8       50.90       41.66      8.06 o 
   2   4   8      163.44      167.49      6.57 o 
   3   4   8        3.51       19.18      4.96 o 
   4   4   8       26.59       17.67      4.87 o 
   5   4   8      187.15      182.83      7.57 o 
   6   4   8       22.52       17.55      4.88 o 
   7   4   8       54.84       74.25      6.33 o 
   8   4   8       32.20       34.12      6.45 o 
   9   4   8       48.98       81.23     15.10 o 
  10   4   8        3.07       -5.33      8.71 o 
  -8   5   8        0.10       10.26      8.82 o 
  -7   5   8        0.02        5.18      8.20 o 
  -6   5   8       13.14        0.45      6.03 o 
  -5   5   8       49.79       52.53      6.45 o 
  -4   5   8        0.44        9.86      9.06 o 
  -3   5   8        0.71       -7.23      8.19 o 
  -2   5   8        0.54       11.36      8.26 o 
  -1   5   8       10.22       12.56      8.35 o 
   0   5   8      111.24      104.38      9.96 o 
   1   5   8       70.25       52.05      9.48 o 
   2   5   8        1.28        9.32      8.45 o 
   3   5   8       58.98       79.99     10.13 o 
   4   5   8        4.15       16.54      5.43 o 
   5   5   8       13.50        5.72      5.39 o 
   6   5   8       53.11       28.78     11.13 o 
   7   5   8       49.16       37.30     16.55 o 
   8   5   8       12.30       25.18      7.81 o 
  -2   6   8       34.40       48.50     10.87 o 
  -1   6   8       35.47        8.44     10.48 o 
   0   6   8       20.79       30.68     10.25 o 
   1   6   8       17.00       52.78     10.44 o 
   2   6   8        0.97       13.99      9.81 o 
 -13   1   9       59.77       74.76     24.12 o 
 -12   1   9        0.76        4.07     15.11 o 
 -11   1   9        8.51       12.79      6.56 o 
 -10   1   9       41.83       43.94      6.59 o 
  -9   1   9       35.71       37.52      6.38 o 
  -8   1   9        7.58       12.28      5.52 o 
  -7   1   9        4.83        6.80      5.15 o 
  -6   1   9        0.06        0.27      4.39 o 
  -5   1   9      275.24      277.38      5.78 o 
  -4   1   9      332.01      330.09      4.94 o 
  -3   1   9       37.65       46.55      3.01 o 
  -2   1   9      233.15      222.71      3.49 o 
  -1   1   9       47.09       50.32      1.91 o 
   0   1   9     1514.23     1655.48      7.38 o 
   1   1   9        1.89        2.91      1.35 o 
   2   1   9      376.41      420.93      3.94 o 
   3   1   9      424.39      436.83      8.53 o 
   4   1   9      173.44      186.22      4.82 o 
   5   1   9      367.63      384.18      6.53 o 
   6   1   9        7.43        8.65      2.94 o 
   7   1   9       23.09       35.72      4.36 o 
   8   1   9      281.43      300.39      7.35 o 
   9   1   9        3.92       10.46      4.71 o 
  10   1   9      238.62      213.79      6.81 o 
  11   1   9      131.94      114.81      6.25 o 
  12   1   9        0.00        2.46      7.21 o 
  13   1   9       56.37       81.22      7.14 o 
 -13   2   9        8.79        4.29     19.93 o 
 -12   2   9       45.19       55.88     25.47 o 
 -11   2   9      141.56      147.72     25.03 o 
 -10   2   9      198.42      246.14     14.99 o 
  -9   2   9      284.18      293.11      8.62 o 
  -8   2   9      156.43      136.72     13.78 o 
  -7   2   9      598.35      571.21      9.18 o 
  -6   2   9      281.51      262.96      5.28 o 
  -5   2   9       27.64       28.34      2.59 o 
  -4   2   9        1.18        3.75      2.46 o 
  -3   2   9      659.89      635.86      5.37 o 
  -2   2   9      880.66      812.02      5.97 o 
  -1   2   9     1848.02     1910.59      8.11 o 
   0   2   9      384.88      407.34      4.42 o 
   1   2   9       58.57       45.18      2.17 o 
   2   2   9        0.09        2.89      1.67 o 
   3   2   9       73.51       58.63      2.32 o 
   4   2   9     1361.30     1321.85     10.81 o 
   5   2   9        4.39        8.87      2.46 o 
   6   2   9       30.07       25.87      3.65 o 
   7   2   9        4.12       -1.97      3.97 o 
   8   2   9       99.09       79.65      5.42 o 
   9   2   9       20.02       19.49      4.98 o 
  10   2   9       18.98       14.41      6.50 o 
  11   2   9       12.39        6.90      9.85 o 
  12   2   9      218.79      217.37      8.25 o 
  13   2   9       14.23       15.10     10.71 o 
 -12   3   9        9.84       63.30     47.70 o 
 -11   3   9       72.39      110.19     36.22 o 
 -10   3   9       77.66       80.79     19.15 o 
  -9   3   9      119.58      133.83     15.50 o 
  -8   3   9      519.12      532.57      9.98 o 
  -7   3   9      298.69      286.36     11.72 o 
  -6   3   9      622.55      574.82      8.10 o 
  -5   3   9      264.41      237.25      5.60 o 
  -4   3   9       22.28       30.00      6.85 o 
  -3   3   9       25.45       23.86      3.29 o 
  -2   3   9       17.35       18.30      3.14 o 
  -1   3   9      124.11      119.37      8.18 o 
   0   3   9       60.09       40.44      6.45 o 
   1   3   9     1598.63     1620.06     18.34 o 
   2   3   9     1628.04     1626.13     12.76 o 
   3   3   9       11.19        6.91      4.06 o 
   4   3   9      796.43      791.88     15.74 o 
   5   3   9      697.53      684.15     15.88 o 
   6   3   9        0.55       -2.28      4.59 o 
   7   3   9      516.86      516.58      9.65 o 
   8   3   9      299.71      340.90      8.77 o 
   9   3   9        4.39       -2.76      5.12 o 
  10   3   9       64.06       48.77      8.24 o 
  11   3   9       47.87       29.85      6.06 o 
  12   3   9        2.30       12.72      7.09 o 
 -10   4   9       98.17      102.13     10.92 o 
  -9   4   9       39.19       48.25      9.31 o 
  -8   4   9       92.44       92.27      9.25 o 
  -7   4   9       12.35       16.49      7.49 o 
  -6   4   9      242.07      223.05     19.93 o 
  -5   4   9      132.33      117.42     16.99 o 
  -4   4   9      129.33      124.87      8.76 o 
  -3   4   9      471.98      477.08      9.50 o 
  -2   4   9       37.80       25.49      4.93 o 
  -1   4   9      113.24      130.13      9.44 o 
   0   4   9      147.66      136.45      9.39 o 
   1   4   9        3.39       -0.85      7.39 o 
   2   4   9      707.23      692.46     21.15 o 
   3   4   9     1059.66     1053.43     10.26 o 
   4   4   9        0.85       -3.07      4.21 o 
   5   4   9       10.87       18.48      4.79 o 
   6   4   9      252.11      234.74      7.78 o 
   7   4   9      171.68      187.87     13.72 o 
   8   4   9       76.52       73.43      6.72 o 
   9   4   9      270.18      276.75     12.30 o 
  10   4   9       28.67       13.66      9.06 o 
  -7   5   9      118.85      111.41     10.49 o 
  -6   5   9        6.79       -5.76      5.76 o 
  -5   5   9      170.39      178.78      8.04 o 
  -4   5   9       71.72       83.19      6.88 o 
  -3   5   9        5.15       -3.31      8.42 o 
  -2   5   9       14.86       24.91      8.92 o 
  -1   5   9       95.05       77.94      9.94 o 
   0   5   9       31.56       30.27      9.27 o 
   1   5   9      145.51      152.86     11.04 o 
   2   5   9      142.20      164.55     11.84 o 
   3   5   9       20.18       23.23      9.11 o 
   4   5   9       43.51       43.25      5.75 o 
   5   5   9        2.64       -4.47      9.00 o 
   6   5   9       17.59       -4.38      5.27 o 
   7   5   9       92.33       74.13     15.91 o 
  -1   6   9       29.64       17.90     10.74 o 
   0   6   9        3.70       36.87     10.89 o 
 -13   0  10        3.01       16.13     11.67 o 
 -12   0  10       47.90       43.89     11.13 o 
 -11   0  10       29.54       35.94      9.78 o 
 -10   0  10       69.82       83.67     10.32 o 
  -9   0  10      114.91      156.13     10.49 o 
  -8   0  10      242.77      307.46     11.67 o 
  -7   0  10      412.74      350.44     11.35 o 
  -6   0  10      499.62      456.23     11.12 o 
  -5   0  10       89.24       77.97      7.21 o 
  -4   0  10     1920.06     2185.00     21.16 o 
  -3   0  10      382.45      481.19      5.04 o 
  -2   0  10      132.99      143.46      4.12 o 
  -1   0  10        0.81       -0.02      2.59 o 
   0   0  10     1811.79     1757.79     26.26 o 
   1   0  10      268.51      271.18      8.97 o 
   2   0  10      712.41      707.85     10.16 o 
   3   0  10     1303.09     1397.01     14.25 o 
   4   0  10      783.06      812.18     11.96 o 
   5   0  10     4449.80     4616.84     27.86 o 
   6   0  10     3176.84     3080.17     24.04 o 
   7   0  10      628.60      644.52     13.23 o 
   8   0  10       41.40       27.99      7.09 o 
   9   0  10       31.45       28.56      6.26 o 
  10   0  10       31.27       25.38      6.80 o 
  11   0  10      729.51      668.24     15.14 o 
  12   0  10      718.56      690.09     16.01 o 
  13   0  10      127.00      142.22     10.40 o 
 -13   1  10       16.37       28.86     12.22 o 
 -12   1  10       65.19       45.11     12.53 o 
 -11   1  10       51.70       49.25      6.98 o 
 -10   1  10       28.21       23.78      6.37 o 
  -9   1  10       45.56       41.15      6.21 o 
  -8   1  10       12.45        4.36      5.51 o 
  -7   1  10       80.55       74.84      5.71 o 
  -6   1  10       82.80       72.78      5.30 o 
  -5   1  10     3519.44     3394.95     18.30 o 
  -4   1  10     1649.83     1641.10      9.20 o 
  -3   1  10      814.12      755.52      4.60 o 
  -2   1  10      339.57      383.75      3.65 o 
  -1   1  10     1338.10     1380.97     12.07 o 
   0   1  10     1845.96     1879.30      8.34 o 
   1   1  10     5983.66     5901.52     23.37 o 
   2   1  10     3509.76     3425.99     10.28 o 
   3   1  10      169.61      133.31      8.16 o 
   4   1  10      367.99      376.59     14.75 o 
   5   1  10      902.83      861.91      9.11 o 
   6   1  10      114.78      103.33      5.38 o 
   7   1  10      532.54      541.43      7.25 o 
   8   1  10      325.83      340.45     18.13 o 
   9   1  10      124.62      108.53      6.93 o 
  10   1  10       17.37       18.60      4.90 o 
  11   1  10       95.18      103.77      6.20 o 
  12   1  10        2.26       -3.54      5.31 o 
  13   1  10       58.61       82.31      7.12 o 
 -13   2  10        0.58      -11.93     11.93 o 
 -12   2  10       86.97       61.79      9.25 o 
 -11   2  10       16.21       -1.63      9.42 o 
 -10   2  10      682.64      678.23     11.76 o 
  -9   2  10      407.42      404.77     26.66 o 
  -8   2  10       26.15        6.66      7.81 o 
  -7   2  10      934.30      856.96      8.74 o 
  -6   2  10      642.49      609.29      7.10 o 
  -5   2  10       92.59       98.38      3.23 o 
  -4   2  10       58.79       51.32      2.80 o 
  -3   2  10        0.02        2.66      2.79 o 
  -2   2  10      509.42      464.49      5.26 o 
  -1   2  10     2664.00     2513.42     22.97 o 
   0   2  10     1264.86     1284.04     15.58 o 
   1   2  10       83.37       82.14     13.64 o 
   2   2  10      324.43      327.68      8.18 o 
   3   2  10        9.98       11.65      3.36 o 
   4   2  10       26.58       18.60      3.85 o 
   5   2  10      182.03      176.76      4.82 o 
   6   2  10     1826.58     1780.87     12.80 o 
   7   2  10      654.91      652.90      8.89 o 
   8   2  10       24.82       21.74      4.99 o 
   9   2  10        0.00        1.24      5.53 o 
  10   2  10        2.95        8.49      4.97 o 
  11   2  10      132.90      123.99      6.61 o 
  12   2  10      242.72      252.93      8.56 o 
  13   2  10       40.54       18.15     10.21 o 
 -12   3  10        8.48       23.18     16.57 o 
 -11   3  10       90.56      109.63      7.53 o 
 -10   3  10      147.22      147.39     11.34 o 
  -9   3  10        3.18       14.74      5.51 o 
  -8   3  10       24.61       47.98      9.62 o 
  -7   3  10        0.40       -4.09      5.01 o 
  -6   3  10       86.46       79.41      6.09 o 
  -5   3  10      335.85      320.03      6.18 o 
  -4   3  10     1638.36     1579.99     15.94 o 
  -3   3  10        5.61       11.23      3.26 o 
  -2   3  10       53.98       50.52      3.62 o 
  -1   3  10        8.19        9.84      4.11 o 
   0   3  10       62.61       42.55      7.22 o 
   1   3  10      365.33      374.33     10.65 o 
   2   3  10      413.43      426.73     11.18 o 
   3   3  10     1129.99     1073.94     11.03 o 
   4   3  10        1.58        1.24      4.25 o 
   5   3  10     2344.33     2248.28     18.91 o 
   6   3  10       20.42       24.38      4.96 o 
   7   3  10       50.51       38.79      5.55 o 
   8   3  10       71.20       94.69      6.56 o 
   9   3  10        3.61       -3.61      5.36 o 
  10   3  10       75.59       70.17     14.32 o 
  11   3  10       15.11        3.15      5.90 o 
  12   3  10       47.97       54.11     17.62 o 
 -10   4  10        2.56        6.25      7.94 o 
  -9   4  10        9.97       16.25      8.49 o 
  -8   4  10        1.43        8.56      7.13 o 
  -7   4  10       38.58       37.01      7.40 o 
  -6   4  10       33.69       43.61      5.57 o 
  -5   4  10       10.55       -2.36      5.03 o 
  -4   4  10        0.46        0.14     10.25 o 
  -3   4  10       11.10       16.25      4.76 o 
  -2   4  10       85.23       90.29      8.77 o 
  -1   4  10       69.49       82.90      8.93 o 
   0   4  10       53.25       66.10      5.76 o 
   1   4  10       40.25       40.42      5.46 o 
   2   4  10      204.65      186.71     14.62 o 
   3   4  10      369.13      350.99     10.09 o 
   4   4  10       11.02        4.55      4.49 o 
   5   4  10      268.12      287.28      7.99 o 
   6   4  10       46.36       53.52      5.68 o 
   7   4  10        3.95        7.04      9.83 o 
   8   4  10       68.89       69.64      6.92 o 
   9   4  10        0.31       -6.23      6.23 o 
  10   4  10       41.57       34.19      9.23 o 
  -7   5  10       18.57        9.80      8.11 o 
  -6   5  10        0.13       -5.41      5.41 o 
  -5   5  10        1.13       21.23      6.37 o 
  -4   5  10        1.15       -2.97      5.39 o 
  -3   5  10        1.66       13.70      8.43 o 
  -2   5  10       74.36       81.96      9.80 o 
  -1   5  10       30.90       18.46      8.55 o 
   0   5  10       19.09       13.60      8.29 o 
   1   5  10        0.06       14.64      8.64 o 
   2   5  10        7.78       21.36      9.36 o 
   3   5  10       48.58       42.32      8.87 o 
   4   5  10        2.00        0.11      4.69 o 
   5   5  10        1.31        7.97      6.06 o 
   6   5  10       46.61       34.48      6.16 o 
   7   5  10       20.86        8.16     18.85 o 
 -13   1  11       36.16       29.97      7.92 o 
 -12   1  11        6.31        0.41     10.11 o 
 -11   1  11       15.76       17.56      6.87 o 
 -10   1  11       82.94       66.08      7.00 o 
  -9   1  11       16.59       12.09      5.97 o 
  -8   1  11        1.40        3.00      7.94 o 
  -7   1  11      183.86      177.08      6.91 o 
  -6   1  11      275.33      265.07     12.46 o 
  -5   1  11       37.94       33.06      6.24 o 
  -4   1  11        1.18        7.08      4.25 o 
  -3   1  11     1219.41     1251.68      5.93 o 
  -2   1  11      696.45      689.89     11.33 o 
  -1   1  11        0.06        2.53      1.65 o 
   0   1  11     2737.75     2834.09     21.09 o 
   1   1  11      690.95      695.70     12.68 o 
   2   1  11     1194.39     1174.57     14.25 o 
   3   1  11     1033.63     1068.00      9.22 o 
   4   1  11       11.26       20.50      4.14 o 
   5   1  11        2.57        4.32      4.45 o 
   6   1  11       25.35       23.77      4.61 o 
   7   1  11       55.90       49.87      3.70 o 
   8   1  11      487.18      497.21     33.20 o 
   9   1  11       24.24       28.82      5.27 o 
  10   1  11        2.88        7.63      5.31 o 
  11   1  11       34.07       39.47      7.73 o 
  12   1  11        7.42        1.02      5.42 o 
  13   1  11       66.34       73.91     11.35 o 
 -12   2  11       76.02       74.13     28.83 o 
 -11   2  11       21.09       12.73     21.80 o 
 -10   2  11       20.60       20.29     19.21 o 
  -9   2  11       59.57       76.95     15.47 o 
  -8   2  11       37.56       38.04      4.43 o 
  -7   2  11       17.28       37.77      4.63 o 
  -6   2  11     2472.42     2377.35     25.36 o 
  -5   2  11      278.42      266.58      7.06 o 
  -4   2  11        3.39        5.31      2.42 o 
  -3   2  11      549.92      546.09     13.67 o 
  -2   2  11      257.38      293.68      4.32 o 
  -1   2  11      530.41      517.51      8.55 o 
   0   2  11        3.38       10.35      6.65 o 
   1   2  11      371.46      401.08      9.28 o 
   2   2  11      862.31      856.92     17.66 o 
   3   2  11        0.19        2.69      2.85 o 
   4   2  11       67.61       75.99      4.08 o 
   5   2  11      259.32      233.52      5.95 o 
   6   2  11      735.25      704.21      9.43 o 
   7   2  11      380.82      408.61     23.13 o 
   8   2  11      473.72      448.64     23.08 o 
   9   2  11       22.22       18.71      4.92 o 
  10   2  11        0.00        6.96      9.29 o 
  11   2  11       13.34        5.17      7.91 o 
  12   2  11      137.99      143.83     10.93 o 
 -11   3  11      195.51      238.04      9.23 o 
 -10   3  11       12.56       33.55      6.41 o 
  -9   3  11       74.70       73.00      6.45 o 
  -8   3  11      421.97      388.74      9.84 o 
  -7   3  11      216.32      195.07      7.17 o 
  -6   3  11      167.67      146.75      6.74 o 
  -5   3  11     1099.35     1074.97     26.68 o 
  -4   3  11      440.15      427.43     10.64 o 
  -3   3  11        7.16       -2.32      3.40 o 
  -2   3  11       81.04       92.77      4.13 o 
  -1   3  11      477.99      439.69     11.24 o 
   0   3  11       13.07        0.54      7.19 o 
   1   3  11      586.93      556.76     12.93 o 
   2   3  11     1938.91     1848.52     18.16 o 
   3   3  11        2.89       20.71     17.77 o 
   4   3  11     1489.63     1382.18     12.94 o 
   5   3  11      224.63      227.37      6.94 o 
   6   3  11       77.70       71.70     11.61 o 
   7   3  11       46.51       46.19     12.71 o 
   8   3  11      202.79      206.77      7.71 o 
   9   3  11        6.80        2.27      5.24 o 
  10   3  11      135.50      127.10      7.55 o 
  11   3  11       58.49       62.39      9.16 o 
 -10   4  11       32.05       35.47      9.78 o 
  -9   4  11       33.99       46.91      9.83 o 
  -8   4  11        4.64        2.35      6.63 o 
  -7   4  11      394.75      383.12     13.27 o 
  -6   4  11       62.14       84.60      8.51 o 
  -5   4  11        1.38       -3.46      5.58 o 
  -4   4  11        5.57       -1.88      4.41 o 
  -3   4  11      118.66      106.96      5.97 o 
  -2   4  11      160.32      127.79      6.14 o 
  -1   4  11      330.29      333.56     14.61 o 
   0   4  11     1008.55      938.82     12.39 o 
   1   4  11      327.15      294.87     11.43 o 
   2   4  11      135.69      121.31      7.39 o 
   3   4  11      385.50      385.20      8.73 o 
   4   4  11        3.31       -4.45      4.45 o 
   5   4  11      127.19      146.99      6.72 o 
   6   4  11      442.60      476.64      9.80 o 
   7   4  11       91.10       92.24     14.79 o 
   8   4  11        3.87       30.69      6.00 o 
   9   4  11       46.10       21.49      9.86 o 
  10   4  11       35.96       46.38     10.79 o 
  -7   5  11        7.59       -6.99      6.99 o 
  -6   5  11       16.34       17.40      7.20 o 
  -5   5  11       45.42       58.36      9.11 o 
  -4   5  11       15.60        5.25      5.66 o 
  -3   5  11        3.87       18.55      8.82 o 
  -2   5  11      120.38      106.37     10.34 o 
  -1   5  11        2.20       -8.44      8.44 o 
   0   5  11       54.01       52.75      9.56 o 
   1   5  11       34.57       73.49     10.15 o 
   2   5  11       78.84       72.87     10.32 o 
   3   5  11       14.68       12.24      9.22 o 
   4   5  11      105.19      111.10     11.35 o 
   5   5  11       38.91       27.00      9.41 o 
   6   5  11        7.48       13.40      9.25 o 
   7   5  11       54.64       66.73     10.35 o 
 -13   0  12       21.24       52.20     12.51 o 
 -12   0  12      568.85      645.44     18.68 o 
 -11   0  12       11.93        5.20      9.44 o 
 -10   0  12       46.32       27.34      9.30 o 
  -9   0  12      163.94      146.37     10.34 o 
  -8   0  12      255.02      237.36     11.17 o 
  -7   0  12      460.77      452.95     12.63 o 
  -6   0  12     1834.93     1893.61     20.78 o 
  -5   0  12        1.52        1.85      6.10 o 
  -4   0  12        8.00       12.27      6.04 o 
  -3   0  12      691.21      721.06     12.64 o 
  -2   0  12      572.19      509.98     30.41 o 
  -1   0  12      188.97      194.24      4.58 o 
   0   0  12     1132.79     1062.57      8.63 o 
   1   0  12       61.78      102.04     12.39 o 
   2   0  12     2628.41     2639.59     33.51 o 
   3   0  12     4040.34     4241.14     25.97 o 
   4   0  12      636.55      707.61     12.34 o 
   5   0  12       90.96       76.61      7.14 o 
   6   0  12      327.73      312.86     10.05 o 
   7   0  12        1.16        3.47      6.90 o 
   8   0  12      841.45      770.87     15.34 o 
   9   0  12      113.96      119.73      9.43 o 
  10   0  12       86.29       86.95      7.95 o 
  11   0  12        0.11       -6.83      6.83 o 
  12   0  12      173.89      185.63     10.93 o 
  13   0  12       41.52       53.42      9.72 o 
 -13   1  12       14.02       75.81     12.51 o 
 -12   1  12       18.05       34.64     31.40 o 
 -11   1  12       41.58       79.65     27.40 o 
 -10   1  12       32.92       24.76      9.45 o 
  -9   1  12      571.80      505.56     10.08 o 
  -8   1  12      204.56      182.15     11.25 o 
  -7   1  12      611.36      618.36      9.67 o 
  -6   1  12        9.55        4.41      4.83 o 
  -5   1  12      426.76      421.85     12.27 o 
  -4   1  12       90.80       94.44      5.47 o 
  -3   1  12      263.41      246.48      4.24 o 
  -2   1  12     2137.46     2086.97     15.93 o 
  -1   1  12     1206.10     1144.44     14.33 o 
   0   1  12     1395.56     1447.74     18.02 o 
   1   1  12        5.72        0.69      2.09 o 
   2   1  12       31.63       23.90      4.59 o 
   3   1  12      217.82      208.29      5.45 o 
   4   1  12     3444.36     3406.09     16.90 o 
   5   1  12     2021.43     1999.48     22.08 o 
   6   1  12      296.75      282.06      6.99 o 
   7   1  12      138.22      115.07      5.74 o 
   8   1  12      189.37      182.34      5.20 o 
   9   1  12      578.92      552.10     28.61 o 
  10   1  12       92.58      104.12     10.32 o 
  11   1  12      189.66      195.61      7.15 o 
  12   1  12        7.80       -4.20      5.55 o 
  13   1  12       68.29       54.58      6.82 o 
 -12   2  12       64.64      120.95     19.43 o 
 -11   2  12       67.67       84.78     12.31 o 
 -10   2  12        4.98       18.71      6.50 o 
  -9   2  12      338.56      307.79      7.09 o 
  -8   2  12      136.67      125.30      5.10 o 
  -7   2  12     1980.93     1959.68     40.58 o 
  -6   2  12     1235.88     1197.15     22.83 o 
  -5   2  12       12.33       15.15      3.56 o 
  -4   2  12       67.47       61.31      2.89 o 
  -3   2  12      612.92      597.71      7.29 o 
  -2   2  12      105.03       85.93      7.65 o 
  -1   2  12     1645.42     1676.30     19.09 o 
   0   2  12       10.39        7.75      4.76 o 
   1   2  12       21.07       19.88      2.65 o 
   2   2  12      349.62      339.16      9.44 o 
   3   2  12       78.72       79.52      3.77 o 
   4   2  12       81.83       87.75      4.38 o 
   5   2  12      114.30       96.47      5.32 o 
   6   2  12       28.70       42.18     15.46 o 
   7   2  12      269.46      275.13     12.09 o 
   8   2  12       12.32       13.85      9.39 o 
   9   2  12      853.23      809.26     18.06 o 
  10   2  12      113.14       88.82     11.01 o 
  12   2  12        2.28       20.37      9.02 o 
 -11   3  12      139.58      197.37      8.72 o 
 -10   3  12       51.36       71.81     13.62 o 
  -9   3  12       63.46       87.12     11.90 o 
  -8   3  12       97.09       84.98      6.46 o 
  -7   3  12       22.74       16.29      5.36 o 
  -6   3  12      289.38      279.95     16.21 o 
  -5   3  12      258.22      250.29      5.83 o 
  -4   3  12       19.46       20.53      4.28 o 
  -3   3  12      240.21      223.20      5.42 o 
  -2   3  12      328.18      350.23     10.09 o 
  -1   3  12      409.79      409.54     11.83 o 
   0   3  12        8.00       -1.63      7.04 o 
   1   3  12        6.88        2.52      6.82 o 
   2   3  12       32.19       46.59      7.90 o 
   3   3  12     1294.18     1385.80     19.36 o 
   4   3  12      310.61      330.50     12.19 o 
   5   3  12      602.89      574.76     14.60 o 
   6   3  12        9.79       28.48      9.37 o 
   8   3  12        0.60        1.51      8.71 o 
   9   3  12        0.68       -0.80      9.19 o 
  10   3  12       27.96       32.47     10.64 o 
  -9   4  12        8.98       17.33      7.89 o 
  -8   4  12        3.24       -4.59      7.01 o 
  -7   4  12        2.17       11.18      7.12 o 
  -6   4  12        7.41       20.78      6.76 o 
  -5   4  12        7.01        5.86     10.04 o 
  -4   4  12        4.74       -2.59      3.72 o 
  -3   4  12        0.87        1.49      3.61 o 
  -2   4  12       21.76       33.13     10.05 o 
  -1   4  12       40.26       32.74      5.45 o 
   0   4  12        0.03        6.00      5.25 o 
   1   4  12        0.31       13.23      5.58 o 
   2   4  12       41.06       27.45      7.73 o 
   3   4  12       24.90       47.80      8.86 o 
   4   4  12        1.79       -2.13      8.15 o 
   5   4  12        9.58       12.84      8.63 o 
   6   4  12       79.72       77.91      9.59 o 
   7   4  12       36.27       25.48     10.04 o 
   8   4  12      104.99      139.60     12.09 o 
   9   4  12       43.78       22.66     10.35 o 
  -6   5  12      122.79      133.98     10.64 o 
  -5   5  12       91.17      102.99      9.07 o 
  -4   5  12       19.83       25.09      6.00 o 
  -3   5  12        0.07       10.96      8.29 o 
  -2   5  12        0.94       -8.50      8.50 o 
  -1   5  12      154.98      138.94     11.27 o 
   0   5  12      217.40      234.71     12.89 o 
   1   5  12       36.68       53.06     10.06 o 
   2   5  12        4.49       -0.05      8.48 o 
   3   5  12        5.44       -8.87      8.87 o 
   4   5  12       28.59       23.38      9.15 o 
   5   5  12       23.58       24.43      9.72 o 
   6   5  12        6.79       23.66      9.09 o 
 -13   1  13       66.95       85.42     30.58 o 
 -12   1  13       17.73       20.84     12.45 o 
 -11   1  13       26.51       39.37      7.36 o 
 -10   1  13       52.80       41.66      6.86 o 
  -9   1  13       78.64       93.08     27.07 o 
  -8   1  13       24.42       42.40     18.04 o 
  -7   1  13        2.65        5.06      5.56 o 
  -6   1  13      120.48      104.61      5.95 o 
  -5   1  13      296.04      277.33     13.56 o 
  -4   1  13       16.14       15.28      3.01 o 
  -3   1  13     1388.06     1299.44     27.79 o 
  -2   1  13       76.94       81.53      4.07 o 
  -1   1  13     1119.98     1221.62      8.13 o 
   0   1  13       82.50       81.96      4.56 o 
   1   1  13        0.76       -1.81      3.28 o 
   2   1  13        2.14       13.93      3.64 o 
   3   1  13      236.37      227.18      9.14 o 
   4   1  13      693.11      687.93     33.59 o 
   5   1  13        0.05       -2.65      4.35 o 
   6   1  13        2.41        6.24      4.58 o 
   7   1  13        7.77       26.32      5.49 o 
   8   1  13        3.21        7.48      3.98 o 
   9   1  13       18.97       18.88      5.28 o 
  10   1  13       10.36        2.82      5.16 o 
  11   1  13        0.17        9.48      8.21 o 
  12   1  13        5.17       12.41      9.79 o 
  13   1  13       91.46       86.32      7.40 o 
 -12   2  13       33.96       98.47      8.30 o 
 -11   2  13        2.12       39.05      9.88 o 
 -10   2  13        3.64       12.33      6.62 o 
  -9   2  13       70.81       66.65      5.10 o 
  -8   2  13       37.76       32.66      4.39 o 
  -7   2  13       43.38       57.66      9.13 o 
  -6   2  13     1054.41     1041.91     19.15 o 
  -5   2  13      242.06      216.82      9.81 o 
  -4   2  13      705.36      691.08      8.78 o 
  -3   2  13       76.99       87.58      4.78 o 
  -2   2  13      879.32      860.00     17.17 o 
  -1   2  13       28.20       15.10      7.00 o 
   0   2  13       25.26       16.97      3.59 o 
   1   2  13      162.55      153.29      5.98 o 
   2   2  13      321.09      308.83     10.78 o 
   3   2  13      753.98      744.18     14.83 o 
   4   2  13      451.81      436.00     12.42 o 
   5   2  13       26.29       21.89      8.11 o 
   6   2  13      467.96      460.99     13.59 o 
   7   2  13      147.44      152.52     10.74 o 
   8   2  13       34.41       36.16      9.49 o 
   9   2  13        6.31       42.25     10.02 o 
  10   2  13       86.80       76.24     10.28 o 
  11   2  13        1.51        1.58      9.29 o 
  12   2  13        0.74        0.22      8.75 o 
 -11   3  13       77.79      123.34     27.91 o 
 -10   3  13        4.10       41.29     16.70 o 
  -9   3  13       58.38       48.02     23.48 o 
  -8   3  13      346.13      335.18     17.27 o 
  -7   3  13      148.85      144.47      6.98 o 
  -6   3  13        1.32        0.84      4.72 o 
  -5   3  13       55.00       64.25      5.41 o 
  -4   3  13      323.68      294.85     12.34 o 
  -3   3  13      636.68      565.24      7.59 o 
  -2   3  13     1135.98     1089.23     29.09 o 
  -1   3  13      658.30      638.06     14.32 o 
   0   3  13        5.69       -3.47      7.45 o 
   1   3  13       74.01       67.96      8.25 o 
   2   3  13       51.80       49.95      8.11 o 
   3   3  13      432.83      414.79     12.89 o 
   4   3  13       24.99       41.99      8.97 o 
   5   3  13      436.19      429.99     13.74 o 
   6   3  13      507.32      516.26     14.81 o 
   7   3  13      100.59       82.18     10.20 o 
   8   3  13      135.58      130.26     11.36 o 
   9   3  13        5.85       18.16     10.08 o 
  10   3  13      103.42       90.30     11.13 o 
  11   3  13       74.54      105.96     11.74 o 
  -9   4  13       44.24       31.53      7.93 o 
  -8   4  13       10.33       -0.39      7.11 o 
  -7   4  13      210.52      222.14     10.97 o 
  -6   4  13       47.46       40.63      7.64 o 
  -5   4  13       59.75       49.35      5.61 o 
  -4   4  13        0.58       -1.34      3.97 o 
  -3   4  13      215.01      216.23      6.50 o 
  -2   4  13      352.37      332.05     12.66 o 
  -1   4  13        6.98        3.41      7.67 o 
   0   4  13       69.20       72.58      7.75 o 
   1   4  13      138.17      153.97      7.18 o 
   2   4  13      236.47      262.40     11.18 o 
   3   4  13      773.87      786.70     17.31 o 
   4   4  13        5.48        7.60      8.55 o 
   5   4  13      180.18      171.36     11.25 o 
   6   4  13       63.21       76.33     10.78 o 
   7   4  13        0.35       -9.83      9.83 o 
   8   4  13      180.37      245.45     14.18 o 
   9   4  13      213.91      241.50     14.68 o 
  -6   5  13       39.39       52.59      9.19 o 
  -5   5  13        6.68        9.93      5.78 o 
  -4   5  13        6.21       21.42      9.26 o 
  -3   5  13       34.78       38.32      9.10 o 
  -2   5  13      316.15      322.92     13.96 o 
  -1   5  13       70.03       63.69     10.00 o 
   0   5  13       25.47       49.61     10.23 o 
   1   5  13       67.18       93.38     10.84 o 
   2   5  13        8.91        8.28      8.35 o 
   3   5  13       84.45       60.96     10.68 o 
   4   5  13      347.11      391.12     16.17 o 
   5   5  13       68.73       70.19     11.44 o 
   6   5  13       24.90       61.19     11.14 o 
 -12   0  14       11.88      -11.16     11.16 o 
 -11   0  14      117.48       74.64     11.39 o 
 -10   0  14      105.37       89.99     10.75 o 
  -9   0  14        9.56       10.65      9.01 o 
  -8   0  14        3.91       11.80      8.11 o 
  -7   0  14       18.60       40.08      7.28 o 
  -6   0  14       93.64      103.51      8.25 o 
  -5   0  14       50.33       47.97      7.24 o 
  -4   0  14      226.13      175.62      8.66 o 
  -3   0  14     4661.94     4832.64     30.34 o 
  -2   0  14      630.23      576.09     11.43 o 
  -1   0  14       45.15       27.33      3.32 o 
   0   0  14        7.75        4.08      2.85 o 
   1   0  14        3.72        1.25      9.11 o 
   2   0  14     8077.82     8143.75     77.73 o 
   3   0  14     4869.06     4859.58     20.41 o 
   4   0  14        1.42        8.73      5.96 o 
   5   0  14      201.52      169.87      8.31 o 
   6   0  14     1184.95     1177.05     17.34 o 
   7   0  14       30.94       21.70      7.55 o 
   8   0  14      201.60      202.96     10.54 o 
   9   0  14      328.31      345.47     12.67 o 
  10   0  14        1.50        6.18      5.19 o 
  11   0  14      106.04      100.58      8.97 o 
  12   0  14      177.27      174.12     10.89 o 
  13   0  14        0.01       13.51      9.24 o 
 -12   1  14        1.55        2.29     11.83 o 
 -11   1  14      108.70      101.98     28.40 o 
 -10   1  14        0.18       14.81     21.80 o 
  -9   1  14       58.23       68.11     12.98 o 
  -8   1  14      174.66      179.43     11.64 o 
  -7   1  14      630.18      661.14     10.38 o 
  -6   1  14      263.10      241.78      7.13 o 
  -5   1  14      667.77      619.72      9.30 o 
  -4   1  14      419.73      395.56      7.70 o 
  -3   1  14       86.66       77.32      4.90 o 
  -2   1  14      196.06      222.77      5.72 o 
  -1   1  14       25.83       24.72      5.05 o 
   0   1  14       85.42       91.80      3.23 o 
   1   1  14      872.74      825.35      9.00 o 
   2   1  14      858.13      825.83     12.88 o 
   3   1  14        1.03        0.30      4.30 o 
   4   1  14      253.28      252.33     14.39 o 
   5   1  14       19.70       20.43      4.67 o 
   6   1  14      103.04       73.92      5.45 o 
   7   1  14     2190.68     2192.70     16.88 o 
   8   1  14      511.71      513.38      7.48 o 
   9   1  14      107.15      111.98     11.36 o 
  10   1  14       33.51       27.00      5.60 o 
  11   1  14        6.67        6.33      4.54 o 
  12   1  14       83.65       82.15      9.83 o 
 -12   2  14       43.45       61.50     16.03 o 
 -11   2  14        0.02       -3.96      6.62 o 
 -10   2  14      147.14      143.10     18.77 o 
  -9   2  14      307.25      303.99     20.09 o 
  -8   2  14       17.06       13.59      6.02 o 
  -7   2  14        0.29        0.75      4.56 o 
  -6   2  14       22.65       14.95      4.70 o 
  -5   2  14      204.61      190.52      6.33 o 
  -4   2  14      941.04      917.37     17.54 o 
  -3   2  14     2952.83     2875.17     64.92 o 
  -2   2  14      243.97      205.93      7.70 o 
  -1   2  14       94.11      115.54      8.77 o 
   0   2  14      104.29      104.32      9.00 o 
   1   2  14       89.91       90.45      3.81 o 
   2   2  14      346.77      336.91     11.46 o 
   3   2  14      927.71      908.20     16.33 o 
   4   2  14        3.50        1.52      8.02 o 
   5   2  14        0.07       -0.51      8.54 o 
   6   2  14      106.81       99.97      9.95 o 
   7   2  14       37.42       30.99      9.16 o 
   8   2  14        9.91        9.44      8.58 o 
   9   2  14        2.78       15.19      9.35 o 
  10   2  14        1.92       -8.40      9.47 o 
  11   2  14        0.65       -8.41      9.12 o 
  12   2  14       38.27       21.99      9.31 o 
 -11   3  14       27.70       91.50     10.96 o 
 -10   3  14        5.48       12.12      7.63 o 
  -9   3  14        4.90       -3.43      7.21 o 
  -8   3  14      409.26      416.55     23.76 o 
  -7   3  14       14.85        9.09      8.16 o 
  -6   3  14      647.32      605.87     10.35 o 
  -5   3  14      111.09      117.06      5.98 o 
  -4   3  14      455.80      432.58     11.93 o 
  -3   3  14       19.56       10.29      3.69 o 
  -2   3  14       79.41       54.55      8.38 o 
  -1   3  14       57.63       44.12      8.47 o 
   0   3  14      588.47      580.79     14.55 o 
   1   3  14      360.80      354.50     12.56 o 
   2   3  14       19.40       11.11      8.32 o 
   3   3  14      659.73      649.67     15.50 o 
   4   3  14      366.24      326.62     12.88 o 
   5   3  14       56.55       52.67      9.60 o 
   6   3  14      203.01      226.00     12.15 o 
   7   3  14       40.68       45.88      9.69 o 
   8   3  14      153.14      161.64     12.21 o 
   9   3  14        4.95       43.72     10.42 o 
  10   3  14       11.84       -2.04     10.80 o 
  -9   4  14       44.75       29.31      7.92 o 
  -8   4  14       36.21       28.53      7.61 o 
  -7   4  14        1.37       14.13      6.94 o 
  -6   4  14       94.36      104.03     17.89 o 
  -5   4  14       51.23       41.42      5.26 o 
  -4   4  14       58.07       42.19      5.42 o 
  -3   4  14       19.00       22.01     10.77 o 
  -2   4  14       14.42       12.47      7.99 o 
  -1   4  14       12.24        1.49      9.60 o 
   0   4  14       31.30       30.93      5.74 o 
   1   4  14       12.14        9.73      7.91 o 
   2   4  14       40.79       43.84      9.09 o 
   3   4  14       31.18       39.79      9.66 o 
   4   4  14        9.75        0.49      8.75 o 
   5   4  14       16.19        1.73      8.61 o 
   6   4  14        0.11       18.98     10.59 o 
   7   4  14       95.26       56.75     10.68 o 
   8   4  14       40.39       77.07     12.01 o 
   9   4  14        0.41       34.47     12.01 o 
  -5   5  14       11.19        3.90      6.04 o 
  -4   5  14        1.14       27.53      9.01 o 
  -3   5  14        1.62        8.93      8.65 o 
  -2   5  14       40.90       28.03      9.08 o 
  -1   5  14       17.34       28.60      9.51 o 
   0   5  14        8.58       20.05      9.61 o 
   1   5  14        1.25        0.66      8.78 o 
   2   5  14        1.46        0.99      8.38 o 
   3   5  14       77.86       54.52     10.72 o 
   4   5  14      142.19      175.33     13.25 o 
   5   5  14       39.14       73.38     11.75 o 
 -12   1  15        0.14       65.94     10.59 o 
 -11   1  15       50.12       81.02     30.48 o 
 -10   1  15       18.21       35.97     13.43 o 
  -9   1  15      246.09      214.91      8.30 o 
  -8   1  15        8.19       19.58      6.15 o 
  -7   1  15        0.31       21.84      6.13 o 
  -6   1  15      173.65      175.95     13.28 o 
  -5   1  15      785.33      778.37     15.05 o 
  -4   1  15        9.83        3.50      5.04 o 
  -3   1  15      365.88      392.38     13.93 o 
  -2   1  15        4.56        8.90      4.01 o 
  -1   1  15      201.81      222.71      5.84 o 
   0   1  15       38.98       36.45      4.18 o 
   1   1  15      115.74       95.25      4.97 o 
   2   1  15      116.65      114.97      5.35 o 
   3   1  15     1175.39     1177.41     15.48 o 
   4   1  15      195.46      171.92     11.21 o 
   5   1  15       87.23       84.86      5.33 o 
   6   1  15       33.67       23.68      7.56 o 
   7   1  15      438.54      447.11      9.06 o 
   8   1  15       10.24       16.46      5.53 o 
   9   1  15       42.33       38.98      5.34 o 
  10   1  15        0.75        0.21      5.33 o 
  11   1  15        0.49        1.91      5.64 o 
  12   1  15        1.15       21.45      6.92 o 
 -11   2  15        0.84       21.69      9.44 o 
 -10   2  15       86.44       82.23     15.67 o 
  -9   2  15        0.44       27.07     22.21 o 
  -8   2  15        0.01       -6.32      8.73 o 
  -7   2  15      735.32      678.54     16.59 o 
  -6   2  15      364.32      359.77     13.28 o 
  -5   2  15       15.69        7.77      8.37 o 
  -4   2  15      900.21      896.41     16.85 o 
  -3   2  15      980.36      952.69     17.25 o 
  -2   2  15       12.50        1.93      7.58 o 
  -1   2  15       12.07        4.26      7.74 o 
   0   2  15       49.43       57.19      8.50 o 
   1   2  15       22.76       17.04      7.94 o 
   2   2  15       32.21       38.14      8.08 o 
   3   2  15     1190.85     1125.45     18.62 o 
   4   2  15      239.71      207.90     10.94 o 
   5   2  15      151.00      133.66     10.67 o 
   6   2  15        0.35       -3.48      8.69 o 
   7   2  15       68.56       66.16     10.06 o 
   8   2  15       13.13       -0.61      9.08 o 
   9   2  15        3.11       22.94      9.75 o 
  10   2  15        0.20       -3.88      9.76 o 
  11   2  15       37.98       16.80      9.93 o 
  -9   3  15        2.02       -9.56      9.56 o 
  -8   3  15       28.99       65.72     10.10 o 
  -7   3  15       82.83       70.08     10.08 o 
  -6   3  15       20.38       11.05      8.39 o 
  -5   3  15      207.16      224.29     12.21 o 
  -4   3  15      705.62      679.84     29.33 o 
  -3   3  15       62.29       50.27      8.90 o 
  -2   3  15      362.46      331.72     12.69 o 
  -1   3  15        1.22        8.35      7.93 o 
   0   3  15       16.25        0.74      8.45 o 
   1   3  15      565.34      513.57     14.50 o 
   2   3  15       45.20       38.68      9.00 o 
   3   3  15       46.16       54.09      8.76 o 
   4   3  15       18.98       11.84      8.92 o 
   5   3  15       69.59       64.51      9.84 o 
   6   3  15       15.38        8.65      8.77 o 
   7   3  15      153.22      174.52     11.67 o 
   8   3  15      255.43      252.61     13.09 o 
   9   3  15       17.48       39.23     10.65 o 
  10   3  15       13.23       15.97     10.49 o 
  -7   4  15       99.62      143.67     10.14 o 
  -6   4  15       28.25       61.44      8.53 o 
  -5   4  15       11.90       -7.16      7.16 o 
  -4   4  15       29.12       41.77      6.03 o 
  -3   4  15      154.75      150.84      7.25 o 
  -2   4  15       56.33       63.80     17.86 o 
  -1   4  15      170.31      145.13     18.96 o 
   0   4  15       13.76       36.18      6.28 o 
   1   4  15        8.23        3.65      8.45 o 
   2   4  15      231.16      278.67     12.21 o 
   3   4  15      132.48      125.00     10.44 o 
   4   4  15      181.81      164.26     11.21 o 
   5   4  15       54.53       58.73     10.34 o 
   6   4  15      608.38      642.46     17.81 o 
   7   4  15       66.89       40.19     11.69 o 
   8   4  15      121.99      106.24     12.13 o 
  -5   5  15       61.07       48.96      8.55 o 
  -4   5  15       18.17       30.17      9.95 o 
  -3   5  15        6.83       -6.42      8.70 o 
  -2   5  15       79.37       85.18     10.27 o 
  -1   5  15       14.26       28.11      9.67 o 
   0   5  15       87.28      106.03     11.54 o 
   1   5  15      288.63      294.47     14.82 o 
   2   5  15      177.79      163.26     12.57 o 
   3   5  15       16.36        9.82      9.37 o 
   4   5  15       36.53       50.67     10.72 o 
 -12   0  16        1.70       51.21     12.18 o 
 -11   0  16        0.34       54.04     10.12 o 
 -10   0  16       97.58      141.54     10.74 o 
  -9   0  16        0.96       25.63      8.14 o 
  -8   0  16      411.49      327.45     12.42 o 
  -7   0  16      688.14      637.25     14.95 o 
  -6   0  16      349.12      373.00     12.13 o 
  -5   0  16      179.39      176.56      9.46 o 
  -4   0  16      685.44      711.82     14.26 o 
  -3   0  16      776.02      776.49     14.27 o 
  -2   0  16     2359.31     2516.97     23.28 o 
  -1   0  16      207.83      200.71      8.75 o 
   0   0  16      307.20      268.82      9.30 o 
   1   0  16     1161.95     1146.11     16.46 o 
   2   0  16      530.69      530.92      7.76 o 
   3   0  16      414.41      432.78      7.82 o 
   4   0  16       32.30       30.79      7.15 o 
   5   0  16     1331.14     1287.28     18.11 o 
   6   0  16     2172.51     2183.49     23.62 o 
   7   0  16      759.88      738.90     15.96 o 
   8   0  16       33.58       32.43      8.48 o 
   9   0  16       51.75       46.92      9.70 o 
  10   0  16       64.36       33.99      9.48 o 
  11   0  16      345.35      352.96     12.62 o 
  12   0  16      211.28      192.07     11.59 o 
 -12   1  16        2.12       18.23     15.56 o 
 -11   1  16      142.49      206.77     15.15 o 
 -10   1  16       27.31       46.74      6.83 o 
  -9   1  16       50.62       67.31     15.22 o 
  -8   1  16       33.09       59.50      6.18 o 
  -7   1  16        7.49       13.54     10.65 o 
  -6   1  16      694.65      729.95     10.78 o 
  -5   1  16      956.69     1013.22     31.44 o 
  -4   1  16      363.21      353.13      8.05 o 
  -3   1  16      144.01      142.53      6.48 o 
  -2   1  16      100.53      102.40      5.11 o 
  -1   1  16       24.71       27.18      6.27 o 
   0   1  16      145.82      145.88      5.41 o 
   1   1  16      126.95      116.01      5.77 o 
   2   1  16      534.22      507.98      8.84 o 
   3   1  16      600.93      644.53     20.16 o 
   4   1  16      899.33      863.03     19.25 o 
   5   1  16      196.15      205.47      6.82 o 
   6   1  16       21.05        9.00      5.02 o 
   7   1  16        3.14       12.92      5.80 o 
   8   1  16       33.77       33.51      5.90 o 
   9   1  16       69.70       55.72      6.13 o 
  10   1  16      266.83      243.41      8.21 o 
  11   1  16      110.60      101.52      7.04 o 
  12   1  16        6.74       24.07      8.78 o 
 -11   2  16        1.90       45.80      9.91 o 
 -10   2  16       53.91      118.19     11.09 o 
  -9   2  16       28.75       33.95      9.09 o 
  -8   2  16       29.31       13.59      8.92 o 
  -7   2  16      134.52      140.53     11.15 o 
  -6   2  16      145.42      141.70     10.98 o 
  -5   2  16       83.47       50.71      9.42 o 
  -4   2  16      450.83      435.97     13.28 o 
  -3   2  16        9.12       10.51      8.08 o 
  -2   2  16      218.50      173.12     10.57 o 
  -1   2  16      509.33      526.36     14.10 o 
   0   2  16     1451.36     1509.90     21.00 o 
   1   2  16       92.45       88.26      9.23 o 
   2   2  16      187.00      181.41     10.36 o 
   3   2  16      618.26      565.28     14.71 o 
   4   2  16      369.83      388.01     13.39 o 
   5   2  16       84.32       97.29     10.23 o 
   6   2  16      887.77      867.69     18.19 o 
   7   2  16       51.77       63.20     10.32 o 
   8   2  16       29.15       15.25      9.01 o 
   9   2  16      108.14      105.77     11.10 o 
  10   2  16        8.49       22.83     10.14 o 
  11   2  16       15.35        4.97      9.55 o 
  -9   3  16        0.02       10.53      9.51 o 
  -8   3  16      102.60      112.38     11.24 o 
  -7   3  16       38.65       -2.64      8.88 o 
  -6   3  16       28.09       35.36      8.39 o 
  -5   3  16      255.53      272.24     12.46 o 
  -4   3  16      204.41      208.58     11.66 o 
  -3   3  16       88.47       74.15      7.05 o 
  -2   3  16      431.89      380.99     13.52 o 
  -1   3  16        6.06       -1.27      8.21 o 
   0   3  16      106.10       90.06      9.39 o 
   1   3  16        4.42       16.73      8.43 o 
   2   3  16       49.76       43.80      8.66 o 
   3   3  16        2.04        6.17      7.85 o 
   4   3  16       78.48      111.10     10.57 o 
   5   3  16       18.47       14.45      9.41 o 
   6   3  16        0.26       -7.21      9.26 o 
   7   3  16        0.00       19.95      9.98 o 
   9   3  16      140.25      143.67     12.65 o 
  10   3  16       77.44       78.18     12.00 o 
  -8   4  16       11.75       13.73      8.52 o 
  -7   4  16       10.61       49.35      9.71 o 
  -6   4  16        1.20        7.03      7.89 o 
  -5   4  16        4.64       -6.90      6.90 o 
  -4   4  16        0.56        3.71      5.15 o 
  -3   4  16      243.29      231.80      8.14 o 
  -2   4  16       31.19       39.99     16.26 o 
  -1   4  16       34.60       31.98     11.06 o 
   0   4  16      300.52      294.27     13.47 o 
   1   4  16      141.16      149.86     11.43 o 
   2   4  16        9.22        7.38      9.28 o 
   3   4  16       12.77       -1.83      8.90 o 
   4   4  16        1.13        2.77      9.78 o 
   5   4  16      242.79      242.64     13.79 o 
   6   4  16      221.49      300.17     15.33 o 
   7   4  16        0.06       -1.35     10.93 o 
   8   4  16       18.94        2.77     10.66 o 
  -4   5  16        0.27        1.96      9.06 o 
  -2   5  16        9.38       15.29      9.08 o 
  -1   5  16        1.06       40.87     10.00 o 
   0   5  16        3.85       -1.23      8.81 o 
   1   5  16        1.20      -10.06     10.06 o 
   2   5  16        0.01       -9.68      9.68 o 
   3   5  16       14.05       22.79     10.16 o 
 -11   1  17        4.56       65.28     45.60 o 
 -10   1  17        0.76       36.06     17.26 o 
  -9   1  17       15.62       35.21      8.20 o 
  -8   1  17        5.67       45.11     30.22 o 
  -7   1  17      108.47       98.41     20.89 o 
  -6   1  17      381.36      388.70     26.15 o 
  -5   1  17      186.56      160.16     15.79 o 
  -4   1  17       93.06       85.64      9.86 o 
  -3   1  17      489.87      484.47      9.02 o 
  -2   1  17      273.29      280.16      7.52 o 
  -1   1  17       96.62       93.31      5.60 o 
   0   1  17       91.19       87.67      5.29 o 
   1   1  17      193.57      163.65     14.16 o 
   2   1  17        0.21        7.59      4.61 o 
   3   1  17      319.73      331.73     14.39 o 
   4   1  17      298.64      297.28      9.72 o 
   5   1  17      274.77      269.63     13.20 o 
   6   1  17        2.32       -5.24      5.24 o 
   7   1  17       10.24       13.53      5.75 o 
   8   1  17       90.23       87.05     10.89 o 
   9   1  17      113.69       88.83      5.86 o 
  10   1  17       70.33       76.25      6.60 o 
  11   1  17       32.21       19.23      5.99 o 
 -11   2  17        7.38       89.38     11.52 o 
 -10   2  17       32.06       56.05      9.69 o 
  -9   2  17       72.34       32.16      8.99 o 
  -8   2  17        7.50       -1.72      8.80 o 
  -7   2  17      345.95      329.34     13.99 o 
  -6   2  17        4.58        0.99      8.95 o 
  -5   2  17      170.91      143.23     10.37 o 
  -4   2  17        1.90       12.75      8.28 o 
  -3   2  17      172.31      176.55     10.43 o 
  -2   2  17       97.55      100.28      9.38 o 
  -1   2  17       17.36        8.82      8.22 o 
   0   2  17        2.70        0.63      8.78 o 
   1   2  17      203.19      158.06     10.63 o 
   2   2  17      308.48      309.70     12.53 o 
   3   2  17      166.01      171.29     11.30 o 
   4   2  17      845.20      843.76     17.81 o 
   5   2  17      251.82      237.30     12.23 o 
   6   2  17      247.35      220.18     12.25 o 
   7   2  17        1.33       11.25      9.53 o 
   8   2  17       42.87       37.16     10.05 o 
   9   2  17       75.50       63.24     10.89 o 
  10   2  17       17.49       40.67     10.67 o 
  -9   3  17       41.93       51.15      9.96 o 
  -8   3  17        1.49       -6.56      8.94 o 
  -7   3  17        8.64       -0.74      8.50 o 
  -6   3  17        0.35        6.54      8.59 o 
  -5   3  17       42.78       63.09      9.91 o 
  -4   3  17      393.36      388.77     14.14 o 
  -3   3  17        0.20        3.15      5.33 o 
  -2   3  17      133.50      136.14     10.77 o 
  -1   3  17       64.36       65.37      9.64 o 
   0   3  17       22.35        5.25      8.62 o 
   1   3  17        4.13       11.60      8.44 o 
   2   3  17       40.40       44.96      9.11 o 
   3   3  17        0.71        0.02      8.77 o 
   4   3  17      430.23      440.77     14.86 o 
   5   3  17      288.80      289.68     13.23 o 
   6   3  17        2.99        3.86      9.48 o 
   7   3  17      168.38      185.80     12.77 o 
   9   3  17       18.64       26.51     10.91 o 
  -7   4  17      190.40      281.03     12.97 o 
  -6   4  17      168.84      157.64     11.04 o 
  -4   4  17       18.48       21.63      8.32 o 
  -3   4  17      124.49      121.45      7.04 o 
  -2   4  17        4.86       -5.80      5.80 o 
  -1   4  17      182.37      167.32      8.51 o 
   0   4  17      347.54      351.85     14.09 o 
   1   4  17       49.04       38.08     10.00 o 
   2   4  17       12.85       16.57      8.91 o 
   3   4  17        4.14       17.52      9.26 o 
   4   4  17       47.45       49.69     11.01 o 
   5   4  17       72.10       71.79     11.59 o 
   6   4  17      353.78      423.39     16.65 o 
   7   4  17       91.42       88.17     12.53 o 
  -3   5  17       56.75       30.72      9.90 o 
  -2   5  17      127.14      178.94     12.72 o 
  -1   5  17       30.77       53.51     10.64 o 
   0   5  17        1.59        2.23      9.19 o 
   1   5  17      117.68       96.98     11.88 o 
   2   5  17       16.14        2.07      9.63 o 
 -11   0  18       17.63       29.96      9.05 o 
 -10   0  18       47.54       32.12      8.93 o 
  -9   0  18       52.39       37.60      9.49 o 
  -8   0  18       26.05       44.92      9.26 o 
  -7   0  18      841.54      807.88     17.39 o 
  -6   0  18      577.16      588.89     15.12 o 
  -5   0  18       51.91       44.98      8.12 o 
  -4   0  18     1027.86     1000.14     17.38 o 
  -3   0  18      360.02      338.82     11.09 o 
  -2   0  18      206.16      181.76      9.19 o 
  -1   0  18      150.69      163.86      8.89 o 
   0   0  18       29.85       20.22      6.60 o 
   1   0  18       14.71       -1.74      6.98 o 
   2   0  18      561.87      572.68     12.92 o 
   3   0  18     1185.57     1145.15     17.39 o 
   4   0  18       31.15       23.07      7.44 o 
   5   0  18       11.27       -4.09      8.02 o 
   6   0  18      632.80      613.67     14.87 o 
   7   0  18        0.84       -0.05      8.30 o 
   8   0  18      625.47      603.34     15.59 o 
   9   0  18      981.70     1051.21     20.38 o 
  10   0  18      307.40      275.42     13.43 o 
  11   0  18      137.19      125.93     17.43 o 
 -11   1  18        1.72       65.77     15.51 o 
 -10   1  18        1.10       38.37      6.47 o 
  -9   1  18       72.18      120.91     41.32 o 
  -8   1  18      498.99      512.32     25.86 o 
  -7   1  18        8.48       23.03     27.22 o 
  -6   1  18       30.85       15.71     14.49 o 
  -5   1  18        0.02       -5.63      5.63 o 
  -4   1  18      297.52      269.91     20.94 o 
  -3   1  18       48.89       43.87      5.76 o 
  -2   1  18     2322.05     2395.72     34.16 o 
  -1   1  18     1063.88     1028.16     11.88 o 
   0   1  18      167.49      163.45      6.66 o 
   1   1  18        0.21       -3.60      6.14 o 
   2   1  18      172.21      169.11      6.42 o 
   3   1  18      822.57      824.63     34.12 o 
   4   1  18     1168.06     1161.32     16.02 o 
   5   1  18      236.78      233.47     16.59 o 
   6   1  18      107.86       91.88     10.87 o 
   7   1  18       32.30       43.86     11.73 o 
   8   1  18        8.56        2.09     15.28 o 
   9   1  18       10.58        5.44      5.61 o 
  10   1  18       37.06       63.54     16.44 o 
  11   1  18       20.76       -5.37     10.62 o 
  -9   2  18        0.37       -8.98      8.98 o 
  -8   2  18        7.93        2.15      8.77 o 
  -7   2  18       50.08       70.20     10.34 o 
  -6   2  18      151.32      119.73     11.29 o 
  -5   2  18       32.13       17.15      8.86 o 
  -4   2  18      300.56      318.94     12.84 o 
  -3   2  18       72.36       64.37      9.23 o 
  -2   2  18       26.04       31.19      8.49 o 
  -1   2  18        1.33       -2.64      8.20 o 
   0   2  18        2.83       -9.50      9.50 o 
   1   2  18      346.06      346.38     13.63 o 
   2   2  18      253.87      269.55     12.83 o 
   3   2  18       41.51       57.15     10.26 o 
   4   2  18      347.69      337.07     13.31 o 
   5   2  18        1.22       12.45      9.45 o 
   6   2  18        0.06       -8.66      8.66 o 
   7   2  18      131.80      137.28     11.60 o 
   8   2  18      123.98      131.40     11.81 o 
   9   2  18       62.69       78.08     11.13 o 
  10   2  18       40.55       87.97     11.96 o 
  -9   3  18       13.34        4.42      9.68 o 
  -8   3  18       14.83       -4.33     10.08 o 
  -7   3  18      124.50      117.58     10.32 o 
  -6   3  18      146.71      180.36     11.62 o 
  -5   3  18        4.43       13.88      8.96 o 
  -4   3  18       21.03        4.14      9.08 o 
  -3   3  18      243.63      237.11     12.90 o 
  -2   3  18      524.08      499.68     15.36 o 
  -1   3  18        2.62        6.19      8.94 o 
   0   3  18       51.43       23.24      8.70 o 
   1   3  18       74.78       72.91      9.90 o 
   2   3  18      243.87      209.59     11.86 o 
   3   3  18      178.70      187.08     11.80 o 
   4   3  18       27.38       37.40     10.27 o 
   5   3  18       28.35       39.89     10.65 o 
   6   3  18       63.54       35.07     10.25 o 
   7   3  18      123.90      164.80     12.86 o 
   8   3  18        0.04      -10.78     10.78 o 
   9   3  18       14.32        9.49     11.04 o 
  -7   4  18       10.43       22.98      8.60 o 
  -5   4  18       88.66       75.03      9.81 o 
  -4   4  18       20.49       -8.09      8.09 o 
  -3   4  18       45.03       54.24      6.74 o 
  -2   4  18       28.72       25.91     11.20 o 
  -1   4  18        3.95       19.90      8.33 o 
   0   4  18        7.82       24.34      9.06 o 
   1   4  18        2.89        6.50      9.38 o 
   2   4  18      106.53      141.58     11.62 o 
   3   4  18       45.53       48.01      9.86 o 
   4   4  18       87.90       94.61     12.51 o 
   5   4  18      188.27      145.86     12.90 o 
   6   4  18       36.68       56.70     11.99 o 
 -11   1  19        0.43       90.54     49.18 o 
 -10   1  19        7.26       43.22     13.64 o 
  -9   1  19        3.98       33.72      8.37 o 
  -8   1  19      285.58      312.20     50.99 o 
  -7   1  19        0.79        6.01      8.82 o 
  -6   1  19      233.05      202.50     10.27 o 
  -5   1  19      342.45      298.84     15.24 o 
  -4   1  19      355.82      349.08     12.95 o 
  -3   1  19      727.20      731.09     10.94 o 
  -2   1  19     1007.55     1027.36     23.31 o 
  -1   1  19       79.68       65.78      6.24 o 
   0   1  19      374.00      390.64      8.56 o 
   1   1  19       24.53       18.78      5.07 o 
   2   1  19        3.12        5.32      5.24 o 
   3   1  19       21.23       20.87      9.44 o 
   4   1  19      103.99       97.18     16.90 o 
   5   1  19        8.47        9.09      7.55 o 
   6   1  19        1.43        0.15     13.34 o 
   7   1  19       38.03       55.89     10.54 o 
   8   1  19        3.17       -9.58      9.58 o 
   9   1  19       33.04       33.17      9.55 o 
  10   1  19        2.68       49.08     10.30 o 
  -9   2  19       57.95       67.21     10.90 o 
  -8   2  19        0.01        8.61      9.46 o 
  -7   2  19      120.57       98.96     10.65 o 
  -6   2  19        0.81       -8.65      8.65 o 
  -5   2  19       97.48       74.56     10.39 o 
  -4   2  19      330.10      325.71     14.04 o 
  -3   2  19      170.86      186.30     11.28 o 
  -2   2  19        0.56       -8.71      8.71 o 
  -1   2  19      142.93      146.74     10.62 o 
   0   2  19       34.36        5.83      9.83 o 
   1   2  19       23.05       -9.63      9.63 o 
   2   2  19      897.96      908.15     18.79 o 
   3   2  19        6.45       21.68      9.27 o 
   4   2  19        0.02       -5.94      8.69 o 
   5   2  19       92.72       91.92     10.65 o 
   6   2  19       20.22        9.19      9.34 o 
   7   2  19       11.31       10.07     10.00 o 
   8   2  19        1.74        4.56     10.00 o 
   9   2  19       76.35       69.80     11.32 o 
  10   2  19       29.43       85.30     11.65 o 
  -8   3  19       70.23       43.63      9.45 o 
  -7   3  19       17.96       26.35      9.53 o 
  -6   3  19      143.16      171.13     12.40 o 
  -5   3  19       37.58       41.73      9.66 o 
  -4   3  19        0.86       -5.45      8.70 o 
  -3   3  19       48.80       56.25      9.63 o 
  -2   3  19       60.78       76.43     10.23 o 
  -1   3  19       91.29       92.86     10.88 o 
   0   3  19       23.47       19.92      9.49 o 
   1   3  19       16.84       26.49      9.55 o 
   2   3  19        0.51       12.42      9.25 o 
   3   3  19      111.86      101.82     10.97 o 
   4   3  19       54.61       65.14     10.36 o 
   5   3  19      110.27      108.13     11.71 o 
   6   3  19       29.59        5.69     10.04 o 
   7   3  19      230.40      296.61     15.17 o 
   8   3  19        4.96       -9.40     10.57 o 
  -5   4  19       30.69       51.46      9.07 o 
  -4   4  19       28.93       11.50      8.55 o 
  -3   4  19      477.09      462.08     61.18 o 
  -2   4  19        3.39        1.46      8.29 o 
  -1   4  19        7.67       34.32      9.49 o 
   0   4  19       15.13       19.68      9.47 o 
   1   4  19        1.01        2.76      9.38 o 
   2   4  19      134.84      185.01     12.42 o 
   3   4  19      164.57      198.85     12.87 o 
   4   4  19        1.29       10.63     11.53 o 
   6   4  19       72.12       86.83     12.45 o 
 -10   0  20        0.13       70.87     10.02 o 
  -9   0  20       38.84       55.98      9.53 o 
  -8   0  20      283.88      231.11     12.19 o 
  -7   0  20      211.64      207.87     11.44 o 
  -6   0  20        1.37        9.14      8.07 o 
  -5   0  20      106.72       94.08      9.76 o 
  -4   0  20      542.07      547.89     14.47 o 
  -3   0  20      552.35      575.92     14.83 o 
  -2   0  20      151.61      132.67      9.41 o 
  -1   0  20      308.18      303.61     11.48 o 
   0   0  20      134.33      142.26      9.33 o 
   1   0  20        8.33       -7.20      7.27 o 
   2   0  20      319.88      320.40     11.67 o 
   3   0  20      290.29      298.39     11.29 o 
   4   0  20       64.28       43.55      8.18 o 
   5   0  20      562.30      546.09     14.70 o 
   6   0  20      629.99      596.23     15.45 o 
   7   0  20       64.40       92.09     10.36 o 
   8   0  20      348.70      296.39     13.32 o 
   9   0  20      144.03      193.78     12.12 o 
  10   0  20      244.01      188.82     12.55 o 
 -10   1  20       23.76       59.59      9.51 o 
  -9   1  20       27.86       98.11     67.60 o 
  -8   1  20      118.74      112.69     23.54 o 
  -7   1  20       70.36       44.20     26.91 o 
  -6   1  20      224.91      214.35      8.12 o 
  -5   1  20      133.09      115.36      6.78 o 
  -4   1  20      159.83      177.10     14.71 o 
  -3   1  20       91.08       89.28      6.23 o 
  -2   1  20        7.65        5.25      9.80 o 
  -1   1  20       11.32        9.18      5.16 o 
   0   1  20        0.19       -0.52      5.41 o 
   1   1  20      975.92     1000.54     24.57 o 
   2   1  20      202.76      199.50     14.98 o 
   3   1  20        9.80        6.12      9.31 o 
   4   1  20       53.50       50.19     22.51 o 
   5   1  20       14.67       16.10      9.63 o 
   6   1  20      157.32      129.64     10.87 o 
   7   1  20      741.65      793.97     18.38 o 
   8   1  20      385.55      385.17     14.85 o 
   9   1  20        0.66       -5.76      9.36 o 
  10   1  20       14.42       61.19     10.95 o 
  -9   2  20      106.94      162.86     12.50 o 
  -8   2  20        1.57       -2.68      9.44 o 
  -7   2  20       21.61       -7.08      8.86 o 
  -6   2  20        8.63       -3.11      8.48 o 
  -5   2  20       13.51       20.65      9.03 o 
  -4   2  20      316.33      349.83     14.21 o 
  -3   2  20      384.81      419.60     14.85 o 
  -2   2  20       10.96        0.42      9.58 o 
  -1   2  20      120.99      119.36     11.02 o 
   0   2  20       32.84       10.48      9.46 o 
   1   2  20       33.81       15.82      9.39 o 
   2   2  20        6.14        1.01      8.75 o 
   3   2  20       86.24      117.24     10.54 o 
   4   2  20       62.31       49.51      9.45 o 
   5   2  20      215.46      252.17     13.36 o 
   6   2  20       46.03       37.74      9.81 o 
   7   2  20        8.99        4.70      9.88 o 
   8   2  20       34.39       41.14     10.20 o 
  -8   3  20       12.35       -8.98      8.98 o 
  -7   3  20        5.15       15.49      9.13 o 
  -6   3  20       14.70       30.66      9.95 o 
  -5   3  20      201.59      214.31     12.92 o 
  -4   3  20       82.34       77.90     10.55 o 
  -3   3  20       73.85       56.37      9.75 o 
  -2   3  20        4.37        0.21      8.80 o 
  -1   3  20        0.53       -9.94      9.94 o 
   0   3  20      107.63       82.88     10.78 o 
   1   3  20      447.75      439.12     15.60 o 
   2   3  20      163.76      170.31     12.44 o 
   3   3  20       50.00       47.36     10.47 o 
   4   3  20        2.03       -8.59      9.70 o 
   5   3  20        6.98       21.02     10.57 o 
   6   3  20       38.12       24.41     11.28 o 
   7   3  20      209.45      273.16     15.49 o 
   8   3  20        0.17       12.05     11.50 o 
  -5   4  20       18.81       15.97      9.25 o 
  -4   4  20        2.31       -8.60      8.86 o 
  -3   4  20      188.66      262.27     12.91 o 
  -2   4  20        5.24        2.81      9.12 o 
  -1   4  20       59.30       41.25     22.84 o 
   0   4  20       21.61       28.76     10.51 o 
   1   4  20        0.21        2.51     10.06 o 
   2   4  20        2.24       21.68     10.21 o 
   4   4  20        0.04       22.07     10.45 o 
   5   4  20        1.95      -11.12     11.59 o 
 -10   1  21       18.25      146.19     10.48 o 
  -9   1  21       22.11        0.84      9.43 o 
  -8   1  21      237.17      181.76     43.31 o 
  -7   1  21       36.38       17.16      6.20 o 
  -6   1  21       74.28       63.65     13.68 o 
  -5   1  21      190.84      168.56     30.73 o 
  -4   1  21        4.51       13.50      5.10 o 
  -3   1  21      150.52      127.51      6.68 o 
  -2   1  21        0.93        6.05      4.98 o 
  -1   1  21      432.52      409.39     10.89 o 
   0   1  21       79.03       71.43      6.24 o 
   1   1  21      176.39      178.50      7.43 o 
   2   1  21      125.95      124.83      6.69 o 
   3   1  21      392.77      414.94     14.43 o 
   4   1  21        6.55       -8.93      8.93 o 
   5   1  21       40.45       48.33     10.24 o 
   6   1  21       79.87       54.71     10.08 o 
   7   1  21       31.67       55.77     10.69 o 
   8   1  21       24.40       37.69     10.30 o 
   9   1  21       10.32       -9.39     10.24 o 
  10   1  21        6.53       98.08     12.19 o 
  -9   2  21       31.87       34.74     10.50 o 
  -7   2  21      127.52      109.07     10.90 o 
  -6   2  21        2.27        4.31      8.79 o 
  -5   2  21       61.20       66.34     10.12 o 
  -4   2  21      113.27       84.87     10.49 o 
  -3   2  21      320.61      322.86     14.20 o 
  -2   2  21       78.16       48.39      9.95 o 
  -1   2  21       90.24       95.79     10.79 o 
   0   2  21      213.24      201.55     12.16 o 
   1   2  21        0.65       -5.45      9.02 o 
   2   2  21       18.06       22.23      9.11 o 
   3   2  21        2.16       21.72      9.29 o 
   4   2  21       35.17       19.40      9.49 o 
   5   2  21      200.79      266.29     13.49 o 
   6   2  21      143.48      141.65     12.24 o 
   7   2  21       16.29       12.64      9.54 o 
   8   2  21       53.37       69.42     11.49 o 
   9   2  21       13.89      -10.64     10.64 o 
  -7   3  21        1.98       37.73      9.53 o 
  -6   3  21       50.63       61.37     10.55 o 
  -5   3  21      107.64       99.10     11.22 o 
  -4   3  21       41.74       30.75     10.09 o 
  -3   3  21       74.27       50.44      9.85 o 
  -2   3  21       13.86       21.09      9.29 o 
  -1   3  21        1.54       -9.86      9.86 o 
   0   3  21       11.35       -6.20     10.27 o 
   1   3  21       48.75       70.52     10.78 o 
   2   3  21       55.96       71.84     10.93 o 
   3   3  21        0.73        0.43      9.32 o 
   4   3  21       73.92       92.76     11.49 o 
   5   3  21       32.00       59.97     12.37 o 
   6   3  21      249.89      218.89     14.63 o 
   7   3  21      245.22      292.79     15.85 o 
  -4   4  21      120.25      144.99     11.47 o 
  -3   4  21      198.46      330.88     14.42 o 
  -2   4  21       22.39       13.54      9.27 o 
  -1   4  21       35.67       16.94     10.30 o 
   0   4  21      133.22      174.20     13.12 o 
   1   4  21        0.41        6.79      9.89 o 
   2   4  21       94.91      109.62     12.04 o 
   3   4  21       19.18        4.24      8.87 o 
   4   4  21        0.92       33.65     11.97 o 
  -9   0  22      203.98      191.12     12.26 o 
  -8   0  22       98.78       93.03     10.96 o 
  -7   0  22      648.86      661.61     17.67 o 
  -5   0  22        0.22       -4.06      7.49 o 
  -4   0  22       17.98       20.55      7.95 o 
  -3   0  22      333.67      281.13     12.12 o 
  -2   0  22      402.09      392.99     13.38 o 
  -1   0  22     1111.53     1203.37     20.14 o 
   0   0  22     1835.59     1953.80     24.91 o 
   1   0  22      537.67      541.21     14.98 o 
   2   0  22       37.24       22.43      8.50 o 
   3   0  22       10.26       12.54      8.15 o 
   4   0  22        4.72       -8.06      8.06 o 
   5   0  22      219.58      230.85     11.53 o 
   6   0  22       88.40       61.15      9.51 o 
   7   0  22       26.10       53.95      9.95 o 
   9   0  22       10.39       29.25      9.71 o 
  -9   1  22        0.19       34.82      9.73 o 
  -8   1  22       11.02       10.75      5.89 o 
  -7   1  22       29.96       23.74     21.55 o 
  -6   1  22       54.95       41.33     25.85 o 
  -5   1  22      416.73      470.55     37.61 o 
  -4   1  22        1.36        8.20     11.26 o 
  -3   1  22      546.80      544.00     18.18 o 
  -2   1  22      187.45      190.01      7.59 o 
  -1   1  22       79.61       92.77      6.34 o 
   0   1  22        0.74       -9.28      9.28 o 
   1   1  22      122.35      109.14     10.73 o 
   2   1  22      191.50      192.84     12.23 o 
   3   1  22       78.81      120.85     10.98 o 
   4   1  22      183.50      154.00     11.40 o 
   5   1  22      298.49      336.17     14.22 o 
   6   1  22        1.72       -9.47      9.47 o 
   7   1  22       44.34       60.22     10.79 o 
   8   1  22        8.89       10.34      9.34 o 
   9   1  22       24.19       -0.28      9.54 o 
  -7   2  22       75.62      101.14     10.44 o 
  -6   2  22       73.62      107.83     11.24 o 
  -5   2  22       11.40       16.96      9.32 o 
  -4   2  22        9.64        6.16      9.01 o 
  -3   2  22       13.17        7.78      9.15 o 
  -2   2  22      243.63      245.81     12.81 o 
  -1   2  22      174.40      211.74     12.54 o 
   0   2  22      123.01      103.40     10.97 o 
   1   2  22       29.73       18.64      9.33 o 
   2   2  22      140.89      145.02     11.77 o 
   3   2  22        3.82       12.51     10.34 o 
   4   2  22      244.08      226.35     13.25 o 
   5   2  22      281.62      361.16     15.26 o 
   6   2  22      190.38      168.94     12.61 o 
   7   2  22       16.52       11.61     10.43 o 
   8   2  22       71.49      102.86     12.44 o 
  -5   3  22       30.97       12.87      9.43 o 
  -4   3  22       15.99       19.51      9.94 o 
  -3   3  22       39.39       29.28      9.93 o 
  -2   3  22       21.13       49.44     10.35 o 
   1   3  22       44.03       24.33     10.13 o 
   2   3  22        8.90       23.16     10.08 o 
   3   3  22       62.73       71.66     11.45 o 
   4   3  22      154.28      161.45     13.38 o 
   5   3  22       37.03       71.35     13.13 o 
  -2   4  22        0.07       29.46      8.93 o 
  -1   4  22        9.29       -9.44      9.44 o 
   0   4  22       11.87       39.47     10.23 o 
   1   4  22        0.01       27.33     10.35 o 
   2   4  22       35.20       68.06     11.03 o 
  -9   1  23        2.08        1.90      9.14 o 
  -8   1  23       18.52       28.90      8.41 o 
  -6   1  23        0.44        0.80      7.58 o 
  -5   1  23        0.79       20.11      6.75 o 
  -4   1  23       25.59        7.55     17.80 o 
  -3   1  23        3.88        2.32      8.13 o 
  -2   1  23       47.41       44.11      9.08 o 
  -1   1  23      100.68      132.26     10.63 o 
   0   1  23        0.09       -9.37      9.37 o 
   1   1  23      442.52      448.09     15.36 o 
   2   1  23       49.46       47.04     10.21 o 
   3   1  23      124.28      143.35     11.28 o 
   4   1  23       20.78       14.03      9.01 o 
   5   1  23       41.57       53.73     10.42 o 
   6   1  23       26.92       -1.62      9.73 o 
   7   1  23        9.03       14.98      9.56 o 
   8   1  23        3.48        5.16     10.43 o 
  -8   2  23        3.63       -8.06      8.06 o 
  -7   2  23       76.70       88.39     10.88 o 
  -6   2  23       61.09       81.23     11.25 o 
  -5   2  23        5.66       -9.06      9.47 o 
  -4   2  23      141.86      168.29     12.21 o 
  -3   2  23       41.48       16.81      9.61 o 
  -2   2  23       20.66       18.30      9.26 o 
  -1   2  23       64.50       92.33     11.18 o 
   0   2  23      158.74      137.43     12.38 o 
   1   2  23       11.90        4.18     10.17 o 
   2   2  23       50.16       60.27     10.97 o 
   3   2  23       56.66       60.49     10.93 o 
   4   2  23       43.80       18.15     10.41 o 
   5   2  23        9.37       48.65     11.00 o 
   6   2  23       44.01       34.74     10.56 o 
   7   2  23       18.05        7.78     10.08 o 
  -6   3  23       47.84        5.68      9.30 o 
  -5   3  23       24.57       28.07      9.20 o 
  -4   3  23       13.39       -1.93      9.31 o 
  -3   3  23      157.65      184.73     12.51 o 
  -2   3  23      103.17      141.57     12.28 o 
   0   3  23        0.24      -10.03     10.03 o 
   1   3  23       16.52       20.80     10.28 o 
   2   3  23        3.73       41.04     11.09 o 
   3   3  23      127.05      135.19     12.54 o 
   4   3  23      148.15      156.94     13.23 o 
   5   3  23       38.76       70.60     12.90 o 
  -8   0  24       53.49       26.11      9.22 o 
  -6   0  24       34.54       63.44      7.95 o 
  -5   0  24       68.09      111.04      9.88 o 
  -4   0  24       90.52       84.71      9.13 o 
  -3   0  24        2.35       -0.44      7.42 o 
  -2   0  24      241.67      216.99     11.21 o 
  -1   0  24     1031.53     1165.31     20.60 o 
   0   0  24       64.22       27.31      8.68 o 
   1   0  24      512.84      502.85     15.17 o 
   2   0  24      533.73      589.84     16.22 o 
   3   0  24       39.86       55.32      8.72 o 
   4   0  24        4.59        0.17      7.86 o 
   5   0  24        2.61       23.86      8.99 o 
   7   0  24        0.21       41.41      9.67 o 
   8   0  24      393.51      334.87     14.50 o 
  -8   1  24       85.80       72.85     32.01 o 
  -7   1  24       18.00       10.72      7.80 o 
  -6   1  24       22.78       33.60     14.08 o 
  -5   1  24       41.01       49.95      9.45 o 
  -3   1  24      128.19      163.00     11.53 o 
  -2   1  24      440.44      466.37     15.54 o 
  -1   1  24      198.25      230.91     12.63 o 
   0   1  24      104.77       81.42     10.68 o 
   1   1  24       22.84       33.99     10.04 o 
   2   1  24        6.50        2.48      9.27 o 
   3   1  24        7.32       27.04      9.82 o 
   4   1  24       83.31       66.47     10.12 o 
   5   1  24       28.82       35.74     11.04 o 
   6   1  24       57.81       14.01      9.53 o 
   7   1  24      158.80      160.88     12.28 o 
   8   1  24       62.12       89.79     11.90 o 
  -7   2  24        4.41       39.10      9.50 o 
  -6   2  24        3.32       15.46      9.69 o 
  -4   2  24      376.63      406.07     16.25 o 
  -3   2  24      177.95      171.87     12.61 o 
  -2   2  24       33.51       23.01      9.78 o 
  -1   2  24       49.26       32.56     10.84 o 
   0   2  24       16.45      -10.94     10.94 o 
   1   2  24      125.58      172.05     13.40 o 
   2   2  24      252.33      268.60     14.75 o 
   3   2  24      202.02      268.73     14.17 o 
   4   2  24       52.13       55.09     10.50 o 
   5   2  24       13.41       42.37     11.16 o 
   6   2  24        9.80       -6.05     10.28 o 
   7   2  24       26.18       29.31     10.82 o 
  -4   3  24       29.37       12.23      9.26 o 
  -3   3  24       19.53       67.30     10.55 o 
  -2   3  24      152.38      203.75     14.33 o 
   0   3  24       57.92       25.91     11.15 o 
   1   3  24       36.51       36.84     11.88 o 
   2   3  24        5.51       49.97     11.33 o 
   3   3  24       25.01       19.16     10.86 o 
   4   3  24       35.04       17.48     10.93 o 
  -7   1  25       10.70       51.39      8.12 o 
  -6   1  25       17.77       41.20      8.41 o 
  -5   1  25        2.78       -7.27      7.27 o 
  -3   1  25        2.46       -5.75      8.69 o 
  -2   1  25      172.64      211.08     12.13 o 
  -1   1  25      226.78      263.91     13.46 o 
   1   1  25      143.23      153.59     12.12 o 
   2   1  25        0.31       -1.22      9.06 o 
   3   1  25       32.01       51.78     10.53 o 
   4   1  25        0.07       -9.38      9.38 o 
   5   1  25       12.03       37.46     11.09 o 
   6   1  25        8.46       -9.98      9.98 o 
   7   1  25        4.24       17.77     10.36 o 
  -6   2  25       29.03       -8.05      8.05 o 
  -4   2  25      241.00      305.30     14.65 o 
  -3   2  25       87.33       92.10     11.33 o 
  -2   2  25        0.87       29.96      9.82 o 
  -1   2  25       38.81       29.40     10.33 o 
   0   2  25      117.14       74.25     11.21 o 
   1   2  25       10.72       17.39     10.37 o 
   2   2  25       90.78      130.59     12.42 o 
   3   2  25       28.21       44.69     11.30 o 
   4   2  25        1.33       -9.88      9.88 o 
   5   2  25       25.00       82.46     12.52 o 
   6   2  25        6.71        8.87     10.31 o 
  -3   3  25      152.62      265.95     13.87 o 
  -2   3  25      156.38      206.98     14.65 o 
  -1   3  25       43.35        3.75     10.75 o 
   0   3  25        5.95        5.62     10.86 o 
   1   3  25      296.60      347.04     16.33 o 
   2   3  25        5.69       58.97     11.69 o 
   3   3  25       35.44       18.18     10.67 o 
  -7   0  26       19.47       40.74      8.13 o 
  -6   0  26        0.78       39.55      7.84 o 
  -4   0  26       38.77       31.79      7.69 o 
  -3   0  26       13.93       -0.73      6.98 o 
  -2   0  26      169.28      163.19     10.51 o 
  -1   0  26      104.16      130.85     11.32 o 
   0   0  26      249.96      238.68     12.65 o 
   1   0  26      178.79      182.56     11.96 o 
   2   0  26        3.58       22.90      9.51 o 
   3   0  26       81.57       56.65      9.06 o 
   4   0  26        9.02       -8.73      8.73 o 
   5   0  26      126.97      155.41     12.07 o 
   6   0  26      192.18      139.76     11.68 o 
  -6   1  26       48.49       38.94      8.94 o 
  -5   1  26      109.06       90.90     10.06 o 
  -4   1  26       22.30       50.58      9.54 o 
  -3   1  26       14.44       -0.50      8.12 o 
  -2   1  26       46.27       73.33      9.85 o 
  -1   1  26        5.66       -2.46     10.61 o 
   0   1  26       41.08       18.44      9.92 o 
   1   1  26      338.57      392.32     15.66 o 
   2   1  26      205.16      239.36     13.59 o 
   3   1  26       26.17       40.37     10.60 o 
   4   1  26       30.24       33.58      9.55 o 
   5   1  26       21.83       43.01     11.07 o 
   6   1  26       76.22       22.27     10.13 o 
  -5   2  26        7.96       20.82      8.29 o 
  -4   2  26      278.04      265.48     13.60 o 
  -3   2  26       30.13       48.18     10.23 o 
  -2   2  26       26.60       80.20     10.80 o 
  -1   2  26      182.59      181.51     13.51 o 
   0   2  26       58.76       43.96     11.17 o 
   1   2  26        0.63       -1.39     10.36 o 
   2   2  26        7.15       34.25     11.11 o 
   3   2  26        2.41        3.99     10.32 o 
   4   2  26       38.78       36.83     10.39 o 
  -5   1  27       20.78       -8.15      8.15 o 
  -4   1  27       45.86       27.64      9.01 o 
  -3   1  27       28.07       30.02      9.07 o 
  -2   1  27        2.55       28.24      8.93 o 
  -1   1  27       33.60       11.21      9.37 o 
   1   1  27       13.43       28.18     10.04 o 
   2   1  27        9.02       46.43     10.89 o 
   3   1  27        0.99       23.50      9.72 o 
   4   1  27       10.96        8.78      9.93 o 
   5   1  27       49.48      105.20     12.50 o 
  -3   2  27        0.39       33.46      9.17 o 
  -2   2  27        4.54       14.09     10.56 o 
  -1   2  27       78.88        6.75     10.66 o 
   0   2  27       40.21       21.15     11.19 o 
   2   2  27        6.71       65.97     11.57 o 
   3   2  27        7.14      -10.31     10.91 o 
  -4   0  28       26.07       -7.79      8.59 o 
  -3   0  28       58.79       62.19      8.32 o 
  -2   0  28        2.36       83.29      8.06 o 
  -1   0  28      426.09      416.37     15.83 o 
   0   0  28      232.93      211.12     12.90 o 
   1   0  28       64.12       36.89     10.41 o 
   2   0  28       73.33      126.70     11.28 o 
   4   0  28       11.35        4.98     10.50 o 
  -3   1  28      108.00      119.20     10.21 o 
  -2   1  28       60.42      126.37     11.18 o 
  -1   1  28       29.53      -10.36     10.36 o 
   0   1  28       49.21       24.12     10.54 o 
   1   1  28       14.18       -6.35      9.86 o 
   2   1  28       14.33       59.61     10.69 o 
   3   1  28       24.95       12.22      9.51 o 
                                                 
